# Supplementary material for: Multidimensional analysis of matched primary and recurrent glioblastoma identifies contributors to tumor recurrence influencing time to relapse
Source: J Neuropathol Exp Neurol. 2024 Oct 18;84(1):45–58. doi: 10.1093/jnen/nlae108 (PMC11659594; doi:10.1093/jnen/nlae108)
Supplement: nlae108_Supplementary_Data [file nlae108_supplementary_data.zip]

Archive with 9 entries (8 files):
- nlae108_Supplementary_Data/
- nlae108_Supplementary_Data/figure S1 revision JNEN.pdf
- nlae108_Supplementary_Data/figure S2 jnen revision.pdf
- nlae108_Supplementary_Data/figure S3 revision JNEN.pdf
- nlae108_Supplementary_Data/Figure S4 revision JNEN.pdf
- nlae108_Supplementary_Data/Supplementary Methods 1.docx
- nlae108_Supplementary_Data/Supplementary methods 2.docx
- nlae108_Supplementary_Data/Table S1.xlsx
- nlae108_Supplementary_Data/Table S2 all in one.xlsx
