# Supplementary material for: Multidimensional analysis of matched primary and recurrent glioblastoma identifies contributors to tumor recurrence influencing time to relapse
Source: J Neuropathol Exp Neurol. 2024 Oct 18;84(1):45–58. doi: 10.1093/jnen/nlae108 (PMC11659594; doi:10.1093/jnen/nlae108)
Supplement: nlae108_Supplementary_Data [file nlae108_supplementary_data.zip › nlae108_Supplementary_Data/Table S1.xlsx]

## Sheet: Sheet1
Table S1
BTB#	Birth Year	Age at diagnosis	Sex	Diagnosis	Date of 1st surgery	IDH status	MGMT-promotor methylation	Adjuvant Treatment	Date of 2nd surgery	time to relapse (d)	short or long relapse	Date of death	Survival since 1st surgery (d)	Subtype	Transcriptomic	Proteomics	Spatial transcriptomic
182	1946	65	M	GBM IV	2011-09-07	wt	negative	CRT	2012-03-14	189	short	2012-11-04	424	ND	Yes	No	Yes
195	1949	62	F	GBM IV	2011-12-01	wt	negative	CRT	2013-04-11	497	long	2013-11-01	701	ND	Yes	No	Yes
356	1941	73	M	GBM IV	2014-07-16	wt	positive	CRT	2015-03-10	237	short	2016-10-08	815	ND	Yes	No	Yes
417	1968	47	M	GBM IV	2015-09-28	wt	negative	CRT	2016-04-12	197	short	2017-05-10	590	ND	Yes	Yes	Yes
496	1953	63	M	GBM IV	2016-11-29	wt	positive	CRT	2018-03-13	469	long	2019-12-24	1120	Mes	Yes	No	No
185	1958	51	F	GBM IV	2011-09-13	wt	negative	CRT	2012-07-18	309	long	2013-03-08	542	ND	Yes	Yes	Yes
291	1974	39	M	GBM IV	2013-07-12	wt	negative	CRT	2015-05-28	685	long	2016-07-16	1100	ND	Yes	No	Yes
532	1958	59	M	GBM IV	2017-08-21	wt	NA	CRT	2018-09-05	380	long	2019-04-01	588	Classical	Yes	No	No
545	1953	64	M	GBM IV	2018-01-11	wt	positive	CRT	2018-06-08	148	short	2019-04-23	467	Proneural	Yes	No	No
38	1954	56	M	GBM IV	2010-03-16	wt	negative	CRT	2011-01-24	314	long	2011-05-27	437	ND	Yes	No	Yes
94	1946	64	M	GBM IV	2010-10-11	wt	positive	CRT	2013-04-19	921	long	2014-04-17	1284	ND	Yes	Yes	Yes
560	1973	45	F	GBM IV	2018-05-18	wt	negative	CRT	2018-11-27	193	short	2019-08-09	448	Classical	No	Yes	No
551	1967	51	M	GBM IV	2018-03-20	wt	negative	CRT	30.11.2018	255	short	2019-07-11	478	Classical	Yes	Yes	No
595	1961	57	M	GBM IV	2019-04-23	wt	negative	CRT	2019-11-29	220	short	2020-02-17	300	Proneural	Yes	Yes	No
599	1956	63	M	GBM IV	2019-05-08	wt	negative	CRT	2019-12-11	217	short	2020-02-10	278	Classical	Yes	No	No
608	1962	56	M	GBM IV	2019-08-06	wt	negative	CRT	2020-06-19	318	long	alive	NA	Proneural	Yes	No	Yes
623	1965	52	F	GBM IV	2019-12-18	wt	positive	CRT	2020-08-11	237	short	2020-10-29	316	Mes	Yes	No	No
282	1950	63	M	GBM IV	2013-04-05	wt	negative	CRT	2014-03-21	350	long	2015-01-04	639	ND	No	No	Yes
NA: not available
ND: nor determined
mes: mesenchymal
