# Supplementary material for: Multidimensional analysis of matched primary and recurrent glioblastoma identifies contributors to tumor recurrence influencing time to relapse
Source: J Neuropathol Exp Neurol. 2024 Oct 18;84(1):45–58. doi: 10.1093/jnen/nlae108 (PMC11659594; doi:10.1093/jnen/nlae108)
Supplement: nlae108_Supplementary_Data [file nlae108_supplementary_data.zip › nlae108_Supplementary_Data/Table S2 all in one.xlsx]

## Sheet: Export Summary
	This document was exported from Numbers. Each table was converted to an Excel worksheet. All other objects on each Numbers sheet were placed on separate worksheets. Please be aware that formula calculations may differ in Excel.
	Numbers Sheet Name	Excel Worksheet Name
	TOP_DEG_recurrent_primary.
		TOP_DEG_recurrent_primary. - Ta
	TOP_DEP_recurrent_primary.
		TOP_DEP_recurrent_primary.
	TOP_DEG_ShortvsLong_recurrent.
		TOP_DEG_ShortvsLong_recurrent.
	SpatialTranscriptomics_TOP_DEP_CD64_recurrent_primary
		SpatialTranscriptomics_TOP_DEP_
	SpatialTranscriptomics_TOP_DEP_CD64_recurrent_ShortvsLong.
		SpatialTranscriptomics_TOP_DEP1
	SpatialTranscriptomics_TOP_DEP_GFAP_recurrent_primary.
		SpatialTranscriptomics_TOP_DEP2

## Sheet: TOP_DEG_recurrent_primary. - Ta
ID	logFC	AveExpr	t	P.Value	adj.P.Val	B	SYMBOL
CDH11	-0.964485	10.5743	-5.56295	3.99997e-06	0.00411735	4.29744	CDH11
CMKLR1	1.01701	8.16734	5.31146	8.28599e-06	0.00411735	3.62453	CMKLR1
TMEM144	2.27543	10.8044	5.27117	9.45792e-06	0.00411735	3.50359	TMEM144
HEY1	-1.1543	11.1152	-5.10214	1.5192e-05	0.00441244	3.06407	HEY1
RASGRF1	2.2703	8.19217	5.005	2.0399e-05	0.00441244	2.79291	RASGRF1
LOXL2	-1.00114	7.12388	-4.99079	2.09673e-05	0.00441244	2.76614	LOXL2
MS4A4A	1.52957	9.67315	4.94978	2.36502e-05	0.00441244	2.65499	MS4A4A
MAG	2.65414	9.70852	4.89149	2.82979e-05	0.00453175	2.49026	MAG
ADRA2A	1.12646	5.59981	4.8529	3.12295e-05	0.00453175	2.39777	ADRA2A
DAB2	1.06769	8.52071	4.80868	3.548e-05	0.00463368	2.27979	DAB2
MOBP	3.66107	10.2669	4.73145	4.48489e-05	0.00532479	2.06452	MOBP
PLP1	3.00103	13.6834	4.6513	5.64524e-05	0.00537989	1.85186	PLP1
CD68	1.00167	9.52798	4.62476	6.02474e-05	0.00537989	1.79041	CD68
SIRPA	0.976473	10.8567	4.62259	6.06234e-05	0.00537989	1.78467	SIRPA
HLA-DPB1	1.33112	11.7791	4.61112	6.26546e-05	0.00537989	1.75422	HLA-DPB1
MAL	2.38159	7.70633	4.5878	6.77208e-05	0.00537989	1.68371	MAL
MS4A6A	1.33637	7.86893	4.57235	7.00291e-05	0.00537989	1.65142	MS4A6A
TCF3	-1.06286	8.87354	-4.52374	8.04998e-05	0.00547437	1.52272	TCF3
IL18	1.0042	8.87114	4.51826	8.17727e-05	0.00547437	1.50823	IL18
VEGFA	-2.62738	10.295	-4.51164	8.42034e-05	0.00547437	1.48249	VEGFA
MOG	2.66159	9.13442	4.4961	8.80259e-05	0.00547437	1.4415	MOG
GJB1	2.32429	8.90716	4.46359	9.65838e-05	0.00572024	1.35583	GJB1
BATF3	-0.836593	7.77562	-4.44535	0.000100739	0.00572024	1.31564	BATF3
CTSS	1.15068	11.3463	4.36441	0.000126907	0.00678697	1.10254	CTSS
SOX2	-1.19522	11.9227	-4.35618	0.000129919	0.00678697	1.0809	SOX2
NINJ2	1.53978	7.30383	4.32607	0.000142138	0.00702787	0.998573	NINJ2
SERPINF1	0.92975	10.0181	4.31412	0.000146438	0.00702787	0.970502	SERPINF1
OPALIN	3.21372	8.40369	4.3013	0.000153253	0.00702787	0.929834	OPALIN
CD276	-0.952792	10.5761	-4.28889	0.000157322	0.00702787	0.904394	CD276
NOTCH1	-1.16066	8.9436	-4.2798	0.000161437	0.00702787	0.88059	NOTCH1
CHEK2	-0.781028	6.83585	-4.18321	0.000212251	0.00891386	0.628404	CHEK2
LYZ	1.62027	10.5934	4.17472	0.00021922	0.00891386	0.599901	LYZ
BCL10	-0.544987	9.67963	-4.15632	0.000229001	0.00891386	0.55845	BCL10
TUBB4A	1.9628	10.3222	4.15375	0.000232569	0.00891386	0.54546	TUBB4A
CD84	1.08227	9.20566	4.14134	0.000238886	0.00891386	0.519541	CD84
CYP7B1	1.67786	8.01604	4.12111	0.000254949	0.00917945	0.460868	CYP7B1
SMAD5	-0.695003	10.0425	-4.11121	0.000260061	0.00917945	0.441358	SMAD5
MYRF	2.20279	9.49778	4.10033	0.000270288	0.00928936	0.407093	MYRF
CHN2	1.15752	8.32248	4.07331	0.000289332	0.00951266	0.343212	CHN2
FPR3	1.17346	8.48525	4.07083	0.000291353	0.00951266	0.33681	FPR3
S1PR5	1.75258	7.40732	4.0524	0.000309192	0.00952659	0.283365	S1PR5
HLA-DPA1	1.17485	11.9326	4.034	0.000323099	0.00952659	0.241683	HLA-DPA1
HLA-DMB	1.035	9.94986	4.03386	0.000323223	0.00952659	0.241333	HLA-DMB
DEPTOR	1.35504	8.77279	4.03218	0.000325867	0.00952659	0.234393	DEPTOR
BOK	1.74514	8.36712	4.03104	0.000328252	0.00952659	0.228351	BOK
NDUFA4L2	-1.0444	7.21292	-4.01415	0.000341588	0.00969814	0.19052	NDUFA4L2
DNMT1	-0.954061	10.0673	-4.00559	0.000349876	0.00972068	0.168483	DNMT1
GRIN2A	2.07753	7.8842	4.00076	0.000357268	0.00972068	0.150472	GRIN2A
SYN2	3.02923	8.01121	3.97654	0.000382263	0.0101885	0.0883237	SYN2
IRF8	0.921456	8.32629	3.96644	0.000390369	0.0101964	0.0678446	IRF8
EIF4EBP1	-1.07599	9.78217	-3.94491	0.00041455	0.0105318	0.0126366	EIF4EBP1
BMP2	-0.898038	7.84854	-3.94079	0.000419338	0.0105318	0.00208841	BMP2
SIGLEC1	1.00904	7.0458	3.92134	0.000442705	0.010813	-0.0477052	SIGLEC1
RGL1	0.738253	9.42926	3.9178	0.000447093	0.010813	-0.0567601	RGL1
BRIP1	-1.21147	7.70371	-3.89384	0.000477923	0.0113485	-0.11797	BRIP1
FCGR1A	0.923187	9.22159	3.88414	0.000490981	0.0114463	-0.142707	FCGR1A
VCAN	-1.1639	11.6525	-3.87824	0.000499572	0.0114463	-0.158462	VCAN
SLC16A1	-0.920981	10.6532	-3.86882	0.000512328	0.0115362	-0.181756	SLC16A1
POLE	-1.03777	7.04749	-3.86116	0.000523337	0.0115844	-0.201261	POLE
IFIT1	1.06393	9.72635	3.83514	0.000562496	0.0122387	-0.267436	IFIT1
PLA1A	0.860028	6.70631	3.82932	0.000571638	0.0122387	-0.282218	PLA1A
SETDB1	-0.535975	8.80673	-3.82207	0.000583227	0.0122854	-0.300619	SETDB1
FCGR2B	1.73005	8.92556	3.79119	0.000639226	0.0132513	-0.383496	FCGR2B
SMC1A	-0.609125	9.08766	-3.77144	0.000670786	0.0136882	-0.428787	SMC1A
PACSIN1	2.82846	8.03299	3.76468	0.00068764	0.0137586	-0.450377	PACSIN1
CD45RO	0.918634	9.37369	3.75841	0.000695302	0.0137586	-0.461662	PTPRC
BARD1	-0.845691	8.76297	-3.75012	0.000711358	0.0138662	-0.482565	BARD1
P2RY13	0.99624	8.13785	3.721	0.000770686	0.0148017	-0.555888	P2RY13
CDKN1C	1.43396	9.38296	3.70424	0.000811743	0.0153643	-0.602256	CDKN1C
GIMAP4	0.609841	9.725	3.68687	0.000846326	0.01579	-0.641534	GIMAP4
PLEKHB1	1.31159	10.9591	3.67976	0.000867971	0.0159658	-0.663514	PLEKHB1
BCL2	0.670168	8.42568	3.66702	0.000893594	0.0162088	-0.691223	BCL2
GOT1	1.33394	9.93244	3.65687	0.000923978	0.0165304	-0.720682	GOT1
LGMN	0.96664	11.0768	3.64379	0.000952161	0.016658	-0.749241	LGMN
NEFL	3.01547	8.66032	3.64414	0.000956621	0.016658	-0.752411	NEFL
DLL4	-0.871446	6.67803	-3.63663	0.000970938	0.0166848	-0.767082	DLL4
SNCA	1.72622	9.1248	3.61639	0.0010317	0.0173957	-0.82143	SNCA
GSN	0.9929	11.9521	3.61022	0.00104343	0.0173957	-0.832848	GSN
EZH2	-1.42083	8.57236	-3.60913	0.00105227	0.0173957	-0.839458	EZH2
NRGN	2.58917	9.39141	3.59316	0.0010989	0.0177198	-0.879044	NRGN
HLA-DRA	1.07963	13.4364	3.59155	0.00109901	0.0177198	-0.879996	HLA-DRA
SLCO2B1	0.732026	10.1088	3.58661	0.00111263	0.0177206	-0.891459	SLCO2B1
GRM3	1.7175	8.7024	3.58357	0.00112789	0.0177472	-0.902811	GRM3
TMC7	1.06767	8.19087	3.5727	0.00115546	0.0179647	-0.925929	TMC7
TNFRSF12A	-1.17786	7.19768	-3.56671	0.00117439	0.0180441	-0.94075	TNFRSF12A
GPR62	1.49969	6.6243	3.55341	0.00122387	0.0185857	-0.977319	GPR62
LACC1	1.35146	8.21741	3.53885	0.00127301	0.0191097	-1.01322	LACC1
MCM6	-0.773605	8.93528	-3.527	0.00130772	0.019273	-1.0388	MCM6
MMP9	-1.41371	7.26658	-3.52728	0.0013134	0.019273	-1.04169	MMP9
HLA-DMA	0.93674	10.4455	3.50727	0.00137925	0.0200145	-1.08732	HLA-DMA
JAG1	-1.20035	9.83794	-3.49857	0.00141905	0.0203657	-1.11218	JAG1
RELA	-0.511164	9.35606	-3.47586	0.00150107	0.0212714	-1.16439	RELA
GPR34	0.921557	10.5132	3.47249	0.00151473	0.0212714	-1.17264	GPR34
TGFBR2	0.780476	9.56632	3.46378	0.0015506	0.0214338	-1.19394	TGFBR2
RAB6B	1.10304	10.053	3.46224	0.00155912	0.0214338	-1.19864	RAB6B
TWF1	-0.50122	11.4833	-3.44922	0.00161242	0.0218678	-1.2295	TWF1
HAVCR2	0.796299	9.56824	3.44651	0.00162418	0.0218678	-1.23611	HAVCR2
MAP3K8	0.799818	8.52207	3.44206	0.00164366	0.0219043	-1.24696	MAP3K8
CCND2	-1.08551	12.2401	-3.43291	0.00168907	0.0222821	-1.27115	CCND2
FA2H	1.75335	8.17469	3.41211	0.00178918	0.0233667	-1.32306	FA2H
GZMA	1.27154	5.98856	3.39881	0.00185377	0.0239706	-1.35529	GZMA
SLC7A5	-0.850456	9.82428	-3.38591	0.00190995	0.0244549	-1.38342	SLC7A5
PPARG	0.664221	7.32107	3.3696	0.00199475	0.0252926	-1.42286	PPARG
NWD1	1.22033	6.7566	3.36148	0.0020474	0.0257106	-1.4455	NWD1
LAIR1	0.664422	8.30795	3.35135	0.00209395	0.0260448	-1.4669	LAIR1
C7	0.979148	7.18645	3.34324	0.00213956	0.0261596	-1.48644	C7
SOX4	-1.60601	9.03549	-3.34423	0.00214324	0.0261596	-1.48701	SOX4
HDAC11	1.08126	8.73507	3.32949	0.002221	0.0268576	-1.52012	HDAC11
SIGLEC8	0.882714	6.58309	3.32443	0.00224898	0.0269464	-1.53167	SIGLEC8
SLC17A7	2.48485	7.64705	3.29696	0.00242858	0.02865	-1.60032	SLC17A7
CD48	0.948283	7.01215	3.29438	0.00243503	0.02865	-1.60369	CD48
BCAS1	1.77576	9.53648	3.26771	0.00262304	0.0304901	-1.67006	BCAS1
KDM3A	-0.702655	9.71552	-3.25985	0.00266702	0.0304901	-1.68607	KDM3A
MCM2	-0.967082	7.46862	-3.25983	0.00266715	0.0304901	-1.68612	MCM2
ITPK1	0.890311	10.5829	3.25421	0.00270688	0.0304901	-1.6995	ITPK1
CASP6	-0.582798	8.17978	-3.25403	0.00270815	0.0304901	-1.69992	CASP6
TMCC3	0.813348	8.5194	3.24817	0.00275017	0.0306984	-1.71384	TMCC3
TLR7	0.636374	7.17007	3.22702	0.00290707	0.0319349	-1.76401	TLR7
NQO1	1.02873	9.31067	3.22218	0.00294652	0.0319349	-1.776	NQO1
SOX11	-1.5418	8.97515	-3.22218	0.0029557	0.0319349	-1.77806	SOX11
BRD4	-0.886481	9.87838	-3.2203	0.00295874	0.0319349	-1.77993	BRD4
MPEG1	0.91552	7.83275	3.21263	0.0030187	0.0323149	-1.79806	MPEG1
IGSF6	1.12025	8.63496	3.19297	0.00318994	0.0338705	-1.84695	IGSF6
WDR76	-0.817566	7.2821	-3.16878	0.00338465	0.035648	-1.90135	WDR76
MERTK	0.790559	9.69992	3.15548	0.00350376	0.0366073	-1.93255	MERTK
RPS2	-0.700261	13.3988	-3.14925	0.00356088	0.0366079	-1.94712	RPS2
OGG1	-0.53302	7.52464	-3.14763	0.00357595	0.0366079	-1.95093	OGG1
NRAS	-0.531576	10.8408	-3.14429	0.00360707	0.0366079	-1.95874	NRAS
HMGA1	-0.689035	8.8143	-3.14188	0.00362962	0.0366079	-1.96436	HMGA1
BIN1	0.856344	10.1492	3.14036	0.00364397	0.0366079	-1.96791	BIN1
UGT8	1.67055	9.82984	3.13187	0.0037384	0.0370447	-1.99005	UGT8
ICOSLG	0.791709	8.52687	3.12873	0.00375553	0.0370447	-1.99508	ICOSLG
STC1	-0.75991	6.28803	-3.12698	0.00377255	0.0370447	-1.99916	STC1
LIF	-1.16743	7.33515	-3.107	0.00398645	0.0384144	-2.04791	LIF
RBFOX3	1.55024	7.05008	3.1036	0.00402162	0.0384144	-2.05582	RBFOX3
PILRA	0.910342	8.15788	3.10247	0.00401932	0.0384144	-2.0562	PILRA
BLM	-0.876337	8.42015	-3.10147	0.00402969	0.0384144	-2.05852	BLM
CDK2	-1.01227	9.25168	-3.07878	0.00427835	0.0404423	-2.11202	CDK2
ANLN	-1.12891	7.96919	-3.0772	0.00430434	0.0404423	-2.11694	ANLN
SLC6A1	1.25099	8.96456	3.0708	0.00437571	0.0408016	-2.13172	SLC6A1
CHEK1	-0.983725	7.95435	-3.06624	0.00441235	0.0408016	-2.14011	CHEK1
TFRC	-0.684663	10.9044	-3.06396	0.00443833	0.0408016	-2.14538	TFRC
PIK3R5	0.808344	7.71458	3.0614	0.00446756	0.0408016	-2.15128	PIK3R5
CLEC7A	0.600509	8.13389	3.05057	0.00459345	0.0416166	-2.17625	CLEC7A
IL2RG	0.800691	6.92625	3.04828	0.00462053	0.0416166	-2.18152	IL2RG
MLH1	-0.464832	9.5878	-3.04058	0.00471254	0.0421547	-2.19923	MLH1
IL15	0.654115	6.41957	3.03663	0.00476045	0.0422935	-2.20831	IL15
PIK3CG	0.510512	7.71339	3.03334	0.00480067	0.0423627	-2.21586	PIK3CG
VIM	-0.795717	14.4058	-3.0277	0.00487048	0.0426902	-2.22882	VIM
MRC1	1.16645	7.54989	3.02313	0.00494354	0.0430418	-2.24131	MRC1
TREM2	0.661085	10.617	3.01922	0.00497705	0.0430466	-2.24824	TREM2
IFIT3	1.05204	10.1942	3.01187	0.00508753	0.0437126	-2.26707	IFIT3
MEF2C	0.88362	10.2759	3.00488	0.00516248	0.0438827	-2.28104	MEF2C
IFIT2	1.07741	9.21736	3.00351	0.00519693	0.0438827	-2.28615	IFIT2
DOT1L	-1.13801	5.99441	-3.00266	0.00520813	0.0438827	-2.28808	DOT1L
PRKACB	0.779131	10.9866	2.98751	0.0053959	0.0451733	-2.32068	PRKACB
LMNB1	-1.28967	9.74384	-2.98546	0.00544081	0.0452592	-2.32725	LMNB1
CALR	-0.499675	13.3444	-2.97403	0.00558381	0.0461548	-2.35134	CALR
CD47	0.550963	11.4909	2.96147	0.00576454	0.047349	-2.37985	CD47

## Sheet: TOP_DEP_recurrent_primary.
ID	logFC	AveExpr	t	P.Value	adj.P.Val	B
RIR1	-1.02124	21.3341	-7.05306	1.00533e-05	0.00989355	3.75117
LAMA4	-1.39535	22.7754	-7.06343	1.00925e-05	0.00989355	3.74854
FABPH	1.46636	22.6833	6.9458	1.19771e-05	0.00989355	3.59315
AT2B3	1.22648	22.3687	6.90785	1.26621e-05	0.00989355	3.54256
LAMC1	-0.855538	24.1012	-6.52605	2.19183e-05	0.00989355	3.03913
FBX2	1.13308	21.7893	6.50893	2.29844e-05	0.00989355	2.99702
MROH1	0.763387	20.2659	6.32805	2.97181e-05	0.00989355	2.75852
DLG3	0.786825	21.4087	6.23052	3.45945e-05	0.00989355	2.61797
TPD52	0.922216	21.8401	6.18685	3.72059e-05	0.00989355	2.55093
SBP1	0.872758	23.3437	6.17668	3.76426e-05	0.00989355	2.53972
NECP1	0.904761	21.9264	6.09384	4.3079e-05	0.00989355	2.41491
KAD5	1.22924	22.2056	6.08031	4.46738e-05	0.00989355	2.38255
BIN1	1.28464	24.1081	6.07394	4.51257e-05	0.00989355	2.3732
SH3G3	1.39008	22.2126	6.06722	4.56076e-05	0.00989355	2.36333
PKHA6	0.855637	19.8595	6.01978	4.83364e-05	0.00989355	2.30762
SH3L2	1.29092	20.4529	6.0224	4.8966e-05	0.00989355	2.29725
EF2	-0.8535	25.9677	-5.99516	5.01873e-05	0.00989355	2.27247
GUAD	1.27783	23.3736	5.98994	5.156e-05	0.00989355	2.24921
ARRB1	0.850461	20.8128	5.95096	5.40833e-05	0.00989355	2.20324
AATC	1.42559	24.4284	5.95307	5.46831e-05	0.00989355	2.19443
CPLX1	1.3328	20.581	5.93008	5.67314e-05	0.00989355	2.16016
PFKAP	1.00049	24.6367	5.87711	6.06602e-05	0.00989355	2.0958
RL13A	-0.908573	23.0371	-5.8577	6.28376e-05	0.00989355	2.0633
MAP6	1.20948	23.5835	5.82034	6.76847e-05	0.00989355	1.99539
HPRT	1.26563	22.7078	5.80648	6.92185e-05	0.00989355	1.97445
SYNJ1	1.04441	24.0047	5.78689	7.04784e-05	0.00989355	1.95608
MDHC	1.26409	25.5591	5.78426	7.07808e-05	0.00989355	1.95207
HPCL4	1.4058	20.5288	5.77763	7.25308e-05	0.00989355	1.93075
DC1I1	1.03334	21.9278	5.77112	7.33017e-05	0.00989355	1.92086
RASL1	1.17473	20.9516	5.76689	7.38064e-05	0.00989355	1.91444
SYUG_CON-HUMAN,SYUG	1.34451	23.5026	5.74001	7.71035e-05	0.00989355	1.87355
UCHL1	1.21879	25.3671	5.70933	7.9979e-05	0.00989355	1.83774
TPPP	1.86597	23.6304	5.69241	8.33279e-05	0.00989355	1.80085
SRCN1	0.928936	23.0474	5.68116	8.37561e-05	0.00989355	1.79451
AUHM	0.890562	21.6698	5.68025	8.46025e-05	0.00989355	1.78609
DMWD	0.687956	19.9323	5.6477	8.81593e-05	0.00989355	1.74605
SKT	0.913316	20.0365	5.64715	8.92679e-05	0.00989355	1.7357
U2AF5;U2AF1	-0.756173	21.376	-5.62805	9.10603e-05	0.00989355	1.71569
H2AY	-0.628744	23.4976	-5.62054	9.2194e-05	0.00989355	1.70408
ATPD	0.884533	21.3401	5.62699	9.23633e-05	0.00989355	1.70385
CSPG4	-0.705229	22.3345	-5.61878	9.24626e-05	0.00989355	1.70136
PHAR1	1.03089	20.8552	5.62038	9.37715e-05	0.00989355	1.69016
7B2	1.02361	19.6384	5.59068	9.84704e-05	0.00989355	1.64428
LAMB1	-0.968107	22.495	-5.58331	9.96733e-05	0.00989355	1.63289
LIPA3	1.06427	22.0404	5.57577	0.000100921	0.00989355	1.6212
ATIF1	1.42836	23.8868	5.56774	0.000102268	0.00989355	1.60876
DEMA	1.29779	23.2002	5.54905	0.000105477	0.00989355	1.57974
PHF6	-0.769296	20.2639	-5.5381	0.000105675	0.00989355	1.57596
F126B	0.949721	19.3933	5.54378	0.000106002	0.00989355	1.57462
DCE2	1.15681	20.5644	5.53412	0.000108118	0.00989355	1.55651
CADM3	1.12061	22.5127	5.53198	0.000108501	0.00989355	1.55319
CRYM	1.36458	23.4144	5.53092	0.000108692	0.00989355	1.55154
CALB2	1.33328	20.9747	5.52998	0.000108861	0.00989355	1.55008
WFS1	0.617326	20.6884	5.51937	0.000109017	0.00989355	1.54671
NDUS4	0.959734	21.1001	5.52671	0.000109453	0.00989355	1.54498
C170B	0.932042	21.9364	5.50873	0.000112766	0.00989355	1.51695
BUD31	-1.01304	20.1378	-5.5005	0.000114317	0.00989355	1.50411
RL7	-0.829244	22.6749	-5.49359	0.000114199	0.00989355	1.5035
PGBM	-0.88928	24.9503	-5.47857	0.000116687	0.00989355	1.48279
DLG2	0.885391	21.6744	5.47374	0.000119081	0.00989355	1.46525
SNAB	1.49559	23.8958	5.4607	0.000122144	0.00989355	1.44183
AP180	1.16848	22.9882	5.46035	0.000122216	0.00989355	1.44127
NID1	-0.760797	23.0756	-5.44491	0.000123443	0.00989355	1.42984
RACK1	-0.693037	23.6588	-5.43931	0.000124604	0.00989355	1.42103
S39A7	-1.04949	19.7351	-5.44525	0.000125333	0.00989355	1.41758
RL18	-0.940454	23.036	-5.43946	0.000126045	0.00989355	1.41173
TNPO1	-0.51891	22.1634	-5.42179	0.000128318	0.00989355	1.39338
SMD3	-0.915294	21.8256	-5.41796	0.000131179	0.00989355	1.37467
SCAM5	1.1831	20.2747	5.41677	0.000131441	0.00989355	1.37279
NID2	-0.715584	22.5209	-5.40123	0.000132825	0.00989355	1.36088
SHLB2	1.05158	23.4331	5.39686	0.000135895	0.00991877	1.34141
TPD53	1.05051	19.6439	5.38539	0.000138535	0.00991877	1.32329
MLP3A	0.93105	22.5019	5.37008	0.000142139	0.00991877	1.29909
AINX	1.50459	25.0052	5.35734	0.000145214	0.00991877	1.27892
WASF1	1.25809	21.5888	5.35384	0.000146071	0.00991877	1.27337
MA7D2	1.11379	19.404	5.35207	0.000146507	0.00991877	1.27056
VATG2	1.42777	23.7098	5.34329	0.000148689	0.00991877	1.25663
CPNE6	1.29392	22.1657	5.32875	0.000152372	0.00991877	1.23356
HCN1	1.28253	18.4694	5.32824	0.000152505	0.00991877	1.23274
CANB1	1.099	22.3241	5.32271	0.000153932	0.00991877	1.22396
ABHDA	0.632648	21.7209	5.30763	0.000155539	0.00991877	1.2121
FRIH	0.947608	23.9346	5.30787	0.000155991	0.00991877	1.20981
ENOG	1.3831	25.3893	5.30432	0.000158782	0.0099746	1.1947
S12A5	1.38109	22.1775	5.2898	0.000162728	0.00998062	1.17155
TPRGL	1.14355	20.7257	5.28342	0.000164493	0.00998062	1.16137
NCBP1	-0.572317	20.7005	-5.26908	0.00016605	0.00998062	1.1504
TAU	1.31327	25.0709	5.27507	0.000166832	0.00998062	1.14804
RU2B	-0.629148	21.4284	-5.26063	0.000168449	0.00998062	1.13686
APEX1	-0.801532	22.7268	-5.25468	0.000170712	0.0100011	1.12472
DNJA4	0.803138	19.5012	5.24536	0.000173441	0.010048	1.10975
AAK1	0.859422	22.7434	5.23303	0.000177895	0.0100934	1.08643
CCDC6	0.736953	22.3327	5.21523	0.00018223	0.0100934	1.06281
NDUS6	1.17644	22.0283	5.21627	0.000184333	0.0100934	1.05386
GGH	-0.785016	22.0932	-5.2025	0.000186577	0.0100934	1.04081
MAP1A	1.04952	25.6661	5.19616	0.000188446	0.0100934	1.03126
MK10	0.784545	21.0304	5.19553	0.000188818	0.0100934	1.02953
SH3G2	1.4106	24.494	5.19821	0.000190087	0.0100934	1.02483
RIMS1	1.19421	19.9939	5.19101	0.000192433	0.0100934	1.01323
VISL1	1.45741	23.4906	5.17016	0.0001994	0.0100934	0.979625
FSD1L	0.737444	20.9705	5.1609	0.000200328	0.0100934	0.973605
PROF2	0.984252	23.0127	5.16385	0.000201558	0.0100934	0.969451
STT3A	-0.899067	21.5636	-5.15999	0.000202891	0.0100934	0.963222
VATF	0.86695	21.5833	5.15613	0.000204235	0.0100934	0.95698
PKHA1	1.31791	18.3303	5.15479	0.000204704	0.0100934	0.954809
WDR7	0.745377	22.1226	5.14801	0.000204803	0.0100934	0.952718
ATP5I	0.979927	22.6238	5.15338	0.000205197	0.0100934	0.952537
KKCC1	1.05407	21.2637	5.14678	0.000207527	0.0101126	0.941861
IQEC2	1.1567	20.4909	5.13059	0.000213355	0.0103003	0.915671
DHPR	0.950716	24.0061	5.10918	0.000220045	0.0104472	0.885597
OST48	-0.849006	22.6361	-5.1056	0.000221904	0.0104472	0.877979
KPCE	0.994317	21.1869	5.10634	0.000222409	0.0104472	0.87636
IGSF8	1.49935	23.5067	5.10104	0.000224443	0.0104486	0.867748
GOLI4	-0.663598	21.2406	-5.07248	0.000232497	0.0107278	0.83229
U5S1	-0.617197	23.1491	-5.06498	0.000235525	0.0107722	0.820042
NEUG	1.99109	20.1182	5.06173	0.000240137	0.0108114	0.803786
NSF	1.1453	25.3074	5.05547	0.000241972	0.0108114	0.796096
SNP25	1.4331	24.2716	5.05579	0.000242602	0.0108114	0.794116
NDUA2	1.03592	21.9057	5.04583	0.000246802	0.0109053	0.777866
AKAP8	-0.709412	18.7974	-5.01945	0.000254823	0.0109942	0.745479
IQEC3	1.28402	17.4856	5.02206	0.000257136	0.0109942	0.739023
EFHD2	0.510234	22.7468	5.01385	0.000257312	0.0109942	0.736276
IDH3A	1.05165	23.9205	5.01454	0.0002605	0.0109942	0.726714
DLGP3	1.34144	20.0097	5.01296	0.000261212	0.0109942	0.724127
TRIM2	0.714453	23.5052	5.00461	0.000261465	0.0109942	0.721108
VATC1	0.978458	23.6093	5.00206	0.000266181	0.011047	0.706277
VWA1	-0.654524	21.9901	-4.99262	0.000266965	0.011047	0.701387
TINAL	0.804595	20.0844	4.98403	0.000273482	0.011047	0.679984
BRSK1	0.834736	20.6458	4.98287	0.000275175	0.011047	0.674791
DYN1	1.45863	24.8937	4.97897	0.000277042	0.011047	0.668385
NOS1	0.746398	18.3814	4.97065	0.000277354	0.011047	0.665215
VAMP1	1.64425	18.3311	4.97505	0.00027893	0.011047	0.661947
PCY1A	-0.483972	21.3092	-4.96586	0.000279672	0.011047	0.657328
SPCS2	-0.59253	21.4038	-4.95535	0.000284837	0.0110797	0.639982
ASSY	0.681912	22.0393	4.95142	0.000286793	0.0110797	0.633496
CCSAP	1.32274	17.4761	4.95759	0.000287506	0.0110797	0.633247
DCK	-0.655309	20.4084	-4.94702	0.000288999	0.0110797	0.626231
ATP5E	1.10158	22.8883	4.94989	0.000291379	0.0110894	0.620562
RLA0	-0.695431	23.5414	-4.93051	0.000297441	0.0112381	0.598936
EDIL3	0.636814	19.227	4.91862	0.000303677	0.0112458	0.57926
KCD16	1.34182	20.1833	4.92482	0.000304359	0.0112458	0.579239
NELL2	1.26722	18.8696	4.92263	0.000305521	0.0112458	0.575627
PACN1	1.60126	24.2875	4.92014	0.000306848	0.0112458	0.571515
E41L3	1.05701	24.9451	4.91103	0.000310727	0.0112458	0.559066
PHF24	1.44492	22.1114	4.90789	0.000313462	0.0112458	0.551291
HS12A	1.07815	24.096	4.90509	0.000314995	0.0112458	0.546663
AUXI	1.17375	22.4772	4.89949	0.00031809	0.0112458	0.537389
ECHM	0.856681	23.9764	4.89295	0.000318512	0.0112458	0.534488
PTPRD	0.554202	21.9655	4.88978	0.000319381	0.0112458	0.531442
CACB3	1.11621	18.0016	4.8936	0.000321371	0.0112458	0.527655
NCDN	1.35796	23.0315	4.88432	0.000326619	0.0112859	0.51229
SSRA	-0.977093	20.2104	-4.88211	0.000327883	0.0112859	0.508625
TBB4A	0.99644	23.4244	4.87235	0.000333522	0.0112859	0.492447
NDRG4	1.12815	20.8523	4.8697	0.000335068	0.0112859	0.488057
RAE1	0.572001	18.4659	4.86339	0.000334495	0.0112859	0.487575
KCRU	1.51265	24.142	4.86717	0.00033655	0.0112859	0.48387
BZW2	-0.546405	20.9332	-4.85679	0.000338386	0.0112859	0.476601
ADDB	0.954491	23.8986	4.86162	0.000339833	0.0112859	0.474659
AL1A1	0.805807	23.4254	4.84487	0.000346501	0.0113186	0.454573
HNRPQ	-0.663014	24.5099	-4.84157	0.000347552	0.0113186	0.451236
TMX1	-0.708023	21.5641	-4.8423	0.000348066	0.0113186	0.450295
CPEB3	0.884401	18.4275	4.84375	0.0003495	0.0113186	0.447502
WDR37	0.76291	22.2061	4.83342	0.000353933	0.0113391	0.434618
FBRL	-0.721972	21.7346	-4.8319	0.000354482	0.0113391	0.43296
AT1B1	1.60947	24.548	4.81177	0.00037085	0.0114048	0.391752
CYLD	0.626334	18.8523	4.79687	0.000375984	0.0114048	0.37659
SSRG	-0.988218	18.3458	-4.80046	0.000378288	0.0114048	0.372895
VATH	1.03456	22.7012	4.79958	0.000378873	0.0114048	0.371428
KCC2G	1.11621	21.9999	4.79628	0.000381078	0.0114048	0.365916
STX1B	1.57392	24.0337	4.7949	0.000382002	0.0114048	0.363616
ANK3	0.883952	22.9037	4.79431	0.000382395	0.0114048	0.362641
TBA8	1.43404	21.3871	4.7935	0.000382944	0.0114048	0.361278
GRM3	0.818387	20.1988	4.79324	0.000383116	0.0114048	0.360852
PIN1	0.859403	22.6713	4.78869	0.000386194	0.0114048	0.353253
IDH3B	0.941005	23.4298	4.78762	0.000386923	0.0114048	0.351463
RUXGL;RUXG	-0.700817	21.5495	-4.77919	0.000388942	0.0114048	0.344873
NMDZ1	1.17298	19.7054	4.7753	0.000395397	0.0114048	0.330885
H33	-1.25597	23.0547	-4.77039	0.00039883	0.0114048	0.322674
MIC25	1.05061	21.4615	4.76635	0.000401676	0.0114048	0.315919
CAPS1	1.10041	23.318	4.76361	0.000403625	0.0114048	0.311322
GNB5	0.920333	20.4945	4.75779	0.00040778	0.0114048	0.301592
OXR1	1.07959	23.2398	4.75604	0.000409043	0.0114048	0.298654
SYPH	1.67562	21.405	4.75479	0.000409946	0.0114048	0.296559
KCC2B	1.33522	24.3621	4.75357	0.000410827	0.0114048	0.294521
SYUB	1.5376	21.9136	4.75312	0.000411156	0.0114048	0.29376
PHYIP	1.20749	22.7895	4.74815	0.000414772	0.0114048	0.285439
GLSK	0.996129	23.2232	4.74556	0.000416671	0.0114048	0.2811
EPN1	0.716393	22.518	4.74	0.000416817	0.0114048	0.279125
1433F	0.849022	24.3683	4.73738	0.00041875	0.0114048	0.274729
OSTC	-1.19907	17.5401	-4.74099	0.000420042	0.0114048	0.273444
AMPH	1.38388	23.6798	4.74028	0.000420572	0.0114048	0.272246
STXB1	1.64079	25.6817	4.73592	0.000423816	0.0114048	0.264946
ANK2	1.06374	25.8527	4.73076	0.000423696	0.0114048	0.263574
PCLO	1.03547	22.1924	4.73384	0.000425374	0.0114048	0.261458
COIA1	-0.793758	22.2066	-4.72854	0.000428186	0.0114048	0.254712
MGN;MGN2	-0.767373	21.1939	-4.72701	0.000429348	0.0114048	0.252138
SGIP1	0.919775	22.0611	4.72486	0.000432174	0.0114048	0.246388
RAB31	-0.598072	21.7157	-4.71838	0.000431935	0.0114048	0.244812
VWF	-0.77733	22.1899	-4.72193	0.000433094	0.0114048	0.243831
CARL2	1.01437	19.3621	4.71826	0.000437249	0.0114564	0.235292
CYBR1	0.758085	18.9484	4.7069	0.000441975	0.0114605	0.223434
SYUA	1.60885	24.0657	4.70862	0.000444764	0.0114605	0.219097
VATB2	1.00817	24.7651	4.70706	0.000444767	0.0114605	0.218606
CISD1	1.08321	23.0356	4.7068	0.000446197	0.0114605	0.216039
S6A17	0.974407	20.115	4.70136	0.000450515	0.0115146	0.206886
ERH	-0.632297	21.5732	-4.69038	0.000453939	0.0115456	0.197588
ST4A1	0.862492	19.5979	4.68822	0.000461114	0.0115541	0.184782
SKP1	0.984178	24.3688	4.68385	0.000464699	0.0115541	0.177418
PP2BB	1.17215	23.2886	4.68304	0.000465364	0.0115541	0.176059
MARE3	1.16568	22.9893	4.68242	0.000465876	0.0115541	0.175013
F171B	0.876029	19.9648	4.68239	0.000465906	0.0115541	0.174952
RECQ1	-0.605524	21.3139	-4.67373	0.000467569	0.0115541	0.169466
PGS1	-0.566802	21.3318	-4.66735	0.000472906	0.0116308	0.158676
HS74L	0.672315	23.8836	4.66181	0.000477592	0.0116909	0.149303
VAMP2	1.09838	20.4545	4.66229	0.000482813	0.0117635	0.141062
FRIL	0.947359	23.517	4.65942	0.000485276	0.0117685	0.136223
SYIC	-0.476583	23.1812	-4.64637	0.000490907	0.0118046	0.123157
ANKH1	-0.738284	18.3815	-4.64652	0.000491291	0.0118046	0.122603
DLG4	1.30229	22.8548	4.64522	0.000497668	0.0118593	0.112245
HNRPL	-0.507303	24.121	-4.63622	0.000499868	0.0118593	0.105955
PLPP	0.851118	21.7775	4.64031	0.000502026	0.0118593	0.103954
VATA	1.05709	25.152	4.63925	0.000502979	0.0118593	0.10215
GABR1	1.14407	19.2505	4.6346	0.000507151	0.0118593	0.094294
SCN2A	0.945466	21.057	4.62185	0.000518791	0.0118593	0.0727112
SCOT1	0.964296	24.6021	4.61897	0.000520073	0.0118593	0.0698807
ACTN2	0.964922	22.2428	4.61914	0.000521295	0.0118593	0.0681308
MLEC	-0.472756	21.4577	-4.61357	0.000520483	0.0118593	0.0675205
CALX	-0.836358	25.497	-4.61121	0.000522685	0.0118593	0.0635043
PALM	1.28648	23.8164	4.61576	0.000524441	0.0118593	0.0624075
DCD	0.782168	22.6628	4.61305	0.000525447	0.0118593	0.0600527
PURA	0.878661	23.5156	4.61297	0.000527054	0.0118593	0.0576802
SEPT4	0.872859	23.9495	4.61028	0.000528047	0.0118593	0.0553575
DNJC3	-0.695976	20.8803	-4.60266	0.000532068	0.0118593	0.0470413
RS13	-0.61197	23.4672	-4.60149	0.00053184	0.0118593	0.0469883
LIPA2	0.817861	20.7844	4.60628	0.00053337	0.0118593	0.0463493
TMED9	-0.656593	21.5499	-4.59787	0.000536623	0.0118593	0.0389296
TR112	-0.539364	20.9585	-4.59631	0.000536786	0.0118593	0.0381841
KCC2A	1.60307	24.4705	4.59769	0.000541599	0.0119152	0.0317842
PHAR2	1.32637	17.6635	4.59209	0.000547038	0.0119477	0.0222775
TRA2A	-0.642057	20.8734	-4.58648	0.000547659	0.0119477	0.0195632
PPIB	-0.909595	24.8409	-4.58093	0.000553122	0.0120166	0.01012
PP2BA	1.2417	23.6668	4.58001	0.000558957	0.0120631	0.00176973
SHPS1	1.44454	23.7449	4.57902	0.00055994	0.0120631	9.7809e-05
PSD3	1.41321	22.9344	4.57676	0.000562204	0.0120631	-0.00374222
CPLX2	1.76391	22.1566	4.56933	0.000569718	0.0121069	-0.0163757
SPTN1	0.993963	27.8843	4.56021	0.000572621	0.0121069	-0.0232994
PKN1	-0.489472	20.7494	-4.5597	0.000573151	0.0121069	-0.0241797
AT1A3	1.56313	25.9467	4.56383	0.000575339	0.0121069	-0.0257186
GBG7	1.02055	21.9099	4.56012	0.000579171	0.0121069	-0.0320358
RHG32	0.550959	19.5722	4.55402	0.000579016	0.0121069	-0.0338687
VATE1	1.01194	24.2057	4.55439	0.000585135	0.0121069	-0.041784
IDH3G	0.917684	23.0599	4.55166	0.000587995	0.0121069	-0.0464253
VATD	0.912075	22.4856	4.5483	0.00059154	0.0121069	-0.0521457
SNTA1	1.08662	22.4771	4.54824	0.000591601	0.0121069	-0.052244
RO60	-0.652498	23.4795	-4.54273	0.000590863	0.0121069	-0.0531415
BRSK2	0.866632	20.0701	4.5408	0.000599533	0.0121069	-0.0649195
OFUT1	-0.585581	20.8777	-4.53322	0.000601033	0.0121069	-0.0693819
1	-0.741147	22.0372	-4.53683	0.000602106	0.0121069	-0.0695261
DLGP1	1.08147	20.737	4.53701	0.000603617	0.0121069	-0.0713806
NDUV1	0.820144	23.4773	4.53407	0.000605097	0.0121069	-0.0742421
SF3A3	-0.636141	21.9996	-4.52952	0.000605648	0.0121069	-0.0764745
PRP4B	-0.502578	20.5238	-4.5286	0.000606041	0.0121069	-0.0772797
MARK3	0.47374	20.2399	4.52538	0.000609558	0.0121307	-0.0827868
SERPH	-1.40977	23.6975	-4.5281	0.000613321	0.0121472	-0.086561
MAOX	0.726341	22.3074	4.52397	0.000615049	0.0121472	-0.090105
H15	-1.54693	23.5327	-4.52188	0.000620194	0.0121479	-0.0971677
BAIP2	0.845168	23.3473	4.5187	0.000623741	0.0121479	-0.102597
PPR1B	1.13246	21.5667	4.51823	0.000624264	0.0121479	-0.103395
KBTBB	0.75392	23.2477	4.51334	0.000624406	0.0121479	-0.105234
ANM3	-0.498417	19.1065	-4.5092	0.000627551	0.0121638	-0.110476
CMGA	0.981119	20.9039	4.51012	0.000633409	0.0122235	-0.117238
NFH	1.14522	24.5817	4.50844	0.000635322	0.0122235	-0.120109
HXK1	1.32438	25.7922	4.50124	0.00064359	0.012285	-0.132419
CA2D3	0.878499	17.9518	4.49901	0.000644381	0.012285	-0.134117
SRRT	-0.616573	22.4622	-4.49279	0.000646356	0.012285	-0.138582
K121L	0.974367	20.6052	4.49748	0.000647942	0.012285	-0.138835
IQEC1	0.846188	22.5046	4.49178	0.000654604	0.0123201	-0.148574
RS3A	-0.594486	24.2044	-4.48519	0.000655268	0.0123201	-0.151617
ACBD7	1.30003	21.1482	4.48539	0.000662169	0.0123201	-0.159514
SF3B1	-0.539328	22.9253	-4.47984	0.000661619	0.0123201	-0.1608
LMNB1	-1.05112	24.5545	-4.48318	0.000664801	0.0123201	-0.163291
LGI1	0.889126	21.1467	4.4819	0.000666334	0.0123201	-0.165484
ROA1	-0.878183	25.4378	-4.47692	0.000665753	0.0123201	-0.166542
K154L	1.0339	19.3099	4.47586	0.000673602	0.0123592	-0.175813
OPTN	0.591752	21.7961	4.46901	0.000674657	0.0123592	-0.17938
RS18	-0.614856	22.8643	-4.46647	0.000677761	0.0123592	-0.18375
SYGP1	1.18289	22.1583	4.47094	0.000679591	0.0123592	-0.184242
RS4X	-0.708377	23.8814	-4.45891	0.000687068	0.0123592	-0.196736
PLCB1	1.0452	23.3714	4.46341	0.00068886	0.0123592	-0.197141
WDR13	0.471371	20.5761	4.45862	0.000687428	0.0123592	-0.197235
MP2K4	0.865767	21.877	4.46192	0.000690702	0.0123592	-0.199685
TM201	-1.10756	17.62	-4.45742	0.00069632	0.0123592	-0.207398
KAD1	1.1281	24.0832	4.45741	0.000696334	0.0123592	-0.207417
RS7	-0.582934	23.4807	-4.45172	0.000696036	0.0123592	-0.209083
MET16	-0.719178	17.9117	-4.45104	0.000696894	0.0123592	-0.210256
1433S	0.764175	21.184	4.45453	0.000699954	0.0123714	-0.212355
CX6B1	1.25478	23.3611	4.45246	0.000702572	0.0123757	-0.21591
GNAZ	1.22342	21.7148	4.44525	0.000711752	0.0124393	-0.228274
SC23B	-0.61105	20.8664	-4.44017	0.000711394	0.0124393	-0.229679
SYNPO	0.895658	22.5808	4.44192	0.000716034	0.0124393	-0.233985
THYN1	-0.560376	21.4829	-4.43681	0.00071505	0.0124393	-0.234747
XRCC6	-0.697315	24.7872	-4.43444	0.000718111	0.0124393	-0.238815
NUP85	-0.578249	18.4934	-4.43221	0.00072101	0.0124482	-0.242651
RL32	-0.686909	22.8542	-4.42463	0.000732655	0.0124668	-0.257457
PGLT1	-0.73116	18.7721	-4.42323	0.000734506	0.0124668	-0.25986
NEBL	0.718882	21.7895	4.42408	0.000737652	0.0124668	-0.262792
DPYL2	0.914712	26.9932	4.41896	0.000738497	0.0124668	-0.265473
MAON	0.760587	22.497	4.4233	0.000740483	0.0124668	-0.265963
TBB6	0.780902	25.1186	4.41759	0.000740337	0.0124668	-0.267842
SMD2	-0.566373	22.1731	-4.41736	0.000740644	0.0124668	-0.268238
TPM1	0.843035	23.5195	4.42189	0.000742373	0.0124668	-0.268391
ICA69	0.695424	18.8075	4.41642	0.000743611	0.0124668	-0.271594
HCN2	0.820476	18.8403	4.41893	0.000746344	0.0124726	-0.273473
ISCU	0.642685	21.0212	4.41002	0.000752265	0.0124986	-0.282613
C2C2L	0.865677	20.1871	4.41333	0.000753927	0.0124986	-0.283101
RGS7	0.975709	20.999	4.41204	0.00075568	0.0124986	-0.285313
NUP62	-0.583979	19.774	-4.39886	0.000765872	0.0124986	-0.300139
K0513	1.24761	21.7628	4.40336	0.000767617	0.0124986	-0.300242
OPCM	1.16344	23.2397	4.40272	0.000768505	0.0124986	-0.301343
MSH2	-0.669274	21.0505	-4.3984	0.000768269	0.0124986	-0.302661
DPM1	-0.679994	20.6125	-4.39804	0.000769477	0.0124986	-0.303977
1433Z	0.977685	25.9872	4.39762	0.000769343	0.0124986	-0.303995
ACON	1.01325	25.5817	4.39431	0.000778217	0.0125466	-0.313831
KNDC1	1.22807	18.3892	4.39339	0.000781579	0.0125466	-0.317413
CO4A2	-0.853799	21.8444	-4.39327	0.000781754	0.0125466	-0.317626
NFM_CON-HUMAN,NFM	1.43901	26.3055	4.38912	0.000787635	0.0125466	-0.324766
SUCB1	0.923426	24.0524	4.38875	0.000788164	0.0125466	-0.325405
TF3C4	-0.549626	18.9913	-4.38267	0.000788691	0.0125466	-0.328104
HNRPU	-0.6541	25.2179	-4.38226	0.000789278	0.0125466	-0.328812
K1107	0.986688	21.1461	4.38174	0.000798211	0.0126095	-0.337472
PPM1G	-0.590642	21.7873	-4.37467	0.000800214	0.0126095	-0.34192
ELAV1	-0.50354	22.8618	-4.37397	0.000801243	0.0126095	-0.343144
RTN3	0.834588	23.1144	4.37684	0.000805322	0.0126095	-0.345921
RS9	-0.859206	23.1022	-4.37684	0.000805325	0.0126095	-0.345925
RL15	-1.01405	22.5812	-4.36945	0.000816176	0.0127211	-0.358677
AT5F1	0.875004	23.7017	4.36683	0.000820044	0.0127211	-0.36318
ST32C	1.07727	19.5632	4.36277	0.000826107	0.0127211	-0.3702
RBM8A	-0.696409	21.0101	-4.36161	0.000825683	0.0127211	-0.370234
MP2K1	0.887752	23.1965	4.35887	0.00083196	0.0127211	-0.376925
PYGM	0.995072	24.7409	4.35886	0.000831973	0.0127211	-0.37694
PXDN	-0.57547	19.9351	-4.35439	0.000830238	0.0127211	-0.377008
ACSL6	0.631569	21.7295	4.35521	0.000830852	0.0127211	-0.377263
NAPEP	0.787344	18.7723	4.3523	0.000839944	0.0128055	-0.3865
LEGL	0.86544	20.3739	4.34949	0.000846229	0.0128304	-0.393129
MINK1	0.811349	22.1427	4.34931	0.000846503	0.0128304	-0.393436
ACTY	0.582743	22.9805	4.33959	0.000852875	0.0128895	-0.402635
RL12	-0.538011	22.9979	-4.33445	0.000860885	0.0128902	-0.411541
DDX17	-0.508479	23.7098	-4.33383	0.000861856	0.0128902	-0.412615
OGDHL	1.10999	22.0854	4.33767	0.000864551	0.0128902	-0.413539
GRM5	0.880439	19.2062	4.33682	0.000865886	0.0128902	-0.415009
BAF	-0.7492	20.9171	-4.33455	0.000869457	0.0128902	-0.41893
GAS7	0.721026	22.0744	4.33311	0.000869707	0.0128902	-0.419677
MTURN	0.669395	19.7922	4.32823	0.000872611	0.0128902	-0.423983
PPIG	-0.612263	20.7867	-4.32817	0.000872699	0.0128902	-0.424079
DPP10	0.931592	21.9198	4.32933	0.000877742	0.0129281	-0.427967
CLCB	1.06486	23.1959	4.32551	0.000883848	0.012953	-0.434572
RT36	0.739687	20.6017	4.32362	0.000886884	0.012953	-0.43784
HNRPR	-0.591468	23.8366	-4.31922	0.000885088	0.012953	-0.437958
DDX23	-0.528777	21.7487	-4.31474	0.00089234	0.0129963	-0.445732
SPF27	-0.509927	20.3258	-4.30651	0.00090583	0.0130695	-0.460029
BACH	0.960002	23.7614	4.30999	0.000909113	0.0130695	-0.46143
RPGF2	0.705486	20.9575	4.30791	0.000910839	0.0130695	-0.463625
HOME1	0.92108	21.5858	4.30802	0.000912385	0.0130695	-0.464854
PRDX3	0.662906	23.2037	4.30391	0.000912103	0.0130695	-0.466158
PTPRN	0.986522	19.7614	4.30706	0.000913979	0.0130695	-0.466517
COPB	-0.584177	23.1285	-4.30103	0.000914918	0.0130695	-0.469541
ZC21A	0.620094	21.4658	4.30046	0.000917855	0.0130757	-0.472149
CFA20	-0.550305	19.1761	-4.2976	0.000920659	0.0130777	-0.475502
CAMP3	0.770249	20.8153	4.30165	0.000923011	0.0130777	-0.475888
GSDME	-0.526655	21.5784	-4.28184	0.000947514	0.0133885	-0.502899
MYDGF	-0.462566	22.049	-4.27854	0.000953243	0.013433	-0.508643
IF4A1	-0.660294	24.2229	-4.27544	0.000958656	0.0134729	-0.514039
TMOD2	0.887727	23.821	4.27857	0.000962593	0.0134835	-0.515905
SODC	1.15707	25.2347	4.27361	0.000971318	0.0134835	-0.524505
SYN2	1.40505	23.9812	4.27231	0.000973626	0.0134835	-0.526767
CB39L	0.76416	21.1545	4.26703	0.000983034	0.0134835	-0.535932
RPN1	-0.924491	24.2792	-4.26682	0.000983417	0.0134835	-0.536303
SH2D5	1.04626	17.8554	4.26673	0.00098358	0.0134835	-0.536461
HNRH1	-0.644297	24.0683	-4.26243	0.0009817	0.0134835	-0.536675
LYSM2	0.691681	19.2472	4.26196	0.000984666	0.0134835	-0.539101
RCN1	-0.620538	23.2969	-4.26098	0.000984305	0.0134835	-0.5392
TAGL3	1.14095	24.2981	4.26435	0.000987857	0.0134835	-0.540596
VAV2	-0.457698	19.392	-4.25953	0.000986916	0.0134835	-0.541724
PRKDC	-0.62047	25.3597	-4.25661	0.000992203	0.0135074	-0.546816
NUP54	-0.598004	19.5948	-4.25359	0.000997706	0.0135177	-0.552087
TM1L2	0.681142	21.7814	4.25393	0.00100431	0.0135177	-0.55686
SGTA	-0.504319	22.9229	-4.25061	0.00100315	0.0135177	-0.557274
MAGT1	-0.727994	19.3165	-4.25355	0.00100524	0.0135177	-0.557688
SPTN2	0.814968	24.2719	4.25171	0.00100592	0.0135177	-0.5589
RL36A	-0.734009	21.7749	-4.25073	0.00101269	0.0135736	-0.564256
SEC63	-0.573136	19.3204	-4.24225	0.00101861	0.0136032	-0.571848
CCD92	0.753429	19.52	4.24185	0.00102924	0.0136032	-0.579709
NDRG3	0.476072	20.8654	4.23735	0.00102778	0.0136032	-0.580385
SNPH	0.959416	20.6276	4.24115	0.00103055	0.0136032	-0.580922
IF2B	-0.460789	22.1152	-4.23661	0.00102918	0.0136032	-0.581683
PRUN1	0.462542	20.1517	4.23626	0.00102984	0.0136032	-0.582295
PTBP1	-0.8452	23.1159	-4.23795	0.00103658	0.0136139	-0.586483
XRCC5	-0.699935	24.402	-4.23355	0.00103496	0.0136139	-0.587022
NOE1	1.31333	20.502	4.23496	0.00104226	0.0136207	-0.591688
PRP8	-0.494642	23.485	-4.22968	0.00104232	0.0136207	-0.593774
LIGO1	0.66468	19.9136	4.22479	0.00105392	0.0137079	-0.603877
ILK	-0.485513	22.202	-4.22346	0.00105425	0.0137079	-0.604627
RSF1	-0.553133	19.7559	-4.21792	0.00106502	0.0138134	-0.614308
CLVS2	0.663754	19.2701	4.21649	0.00107003	0.0138149	-0.618342
AT8A1	1.11475	22.6473	4.21697	0.00107707	0.0138149	-0.623012
RS23	-0.704895	22.026	-4.21638	0.0010776	0.0138149	-0.623601
CTRO	0.748401	21.094	4.2164	0.00107819	0.0138149	-0.624001
ATP5H	0.936708	24.2908	4.21631	0.00107838	0.0138149	-0.624164
SCN2B	1.12527	19.2377	4.21247	0.00108597	0.013861	-0.630848
ACPM	0.777314	22.6838	4.21055	0.0010898	0.013861	-0.634207
ANS1B	0.997699	19.8897	4.21047	0.00108996	0.013861	-0.634344
SYT12	1.15075	19.5646	4.20652	0.00109785	0.01388	-0.641222
CKAP4	-0.895269	24.1942	-4.20573	0.00109943	0.01388	-0.642593
DDX5	-0.585893	24.1646	-4.20161	0.00109733	0.01388	-0.642795
TIF1B	-0.745568	23.9883	-4.19898	0.00110493	0.0139146	-0.648931
SGTB	0.76223	21.0529	4.20099	0.001109	0.0139146	-0.65086
LMAN2	-0.556678	21.8827	-4.19527	0.00111018	0.0139146	-0.653887
RS5	-0.668777	22.8846	-4.19475	0.00111353	0.0139231	-0.65632
RPGP2	0.945002	20.7256	4.19565	0.0011199	0.0139693	-0.66018
CYFP2	0.797753	22.5159	4.18934	0.00113292	0.0140023	-0.671196
PAPS2	-0.582903	17.6224	-4.18354	0.00113433	0.0140023	-0.674399
KHDR1	-0.516579	23.9036	-4.18336	0.00113472	0.0140023	-0.67473
PLCL1	0.642909	20.1618	4.18245	0.00113894	0.0140023	-0.67783
SSRD	-0.839484	21.1636	-4.18547	0.00114096	0.0140023	-0.677942
ACTZ	0.465141	22.2442	4.18062	0.00114044	0.0140023	-0.679522
BCAT1	-0.842914	21.007	-4.18083	0.00115069	0.0140023	-0.686037
CNTP1	0.798598	23.6062	4.1802	0.00115203	0.0140023	-0.687146
PKHA7	0.764209	17.8276	4.1768	0.00115081	0.0140023	-0.687705
RS2	-0.638197	23.607	-4.17469	0.00115293	0.0140023	-0.689903
NNRE	0.394663	22.3341	4.17432	0.00115371	0.0140023	-0.690544
ABLM1	0.50728	23.0137	4.17333	0.00115581	0.0140023	-0.692285
CBX5	-0.668396	21.8306	-4.17507	0.00116014	0.0140023	-0.694348
COQ3	0.565983	18.5222	4.17162	0.00115945	0.0140023	-0.695278
TIAM2	1.08265	18.5289	4.17196	0.00116955	0.0140408	-0.701534
DNJC5	1.03991	22.3852	4.17045	0.00117279	0.0140408	-0.704169
STXB6	0.982113	20.246	4.1693	0.00117527	0.0140408	-0.706181
AT2B2	1.16504	23.3872	4.16545	0.00118359	0.0140408	-0.712911
SCG2	1.09488	21.988	4.16542	0.00118366	0.0140408	-0.712967
TBB2A	1.27287	22.688	4.1646	0.00118543	0.0140408	-0.71439
ATP9A	0.463735	21.1261	4.15865	0.00118741	0.0140408	-0.717989
RBBP4	-0.657501	21.5101	-4.16113	0.0011902	0.0140408	-0.718731
SON	-0.567362	20.9253	-4.15849	0.00118877	0.0140408	-0.718896
TBL2	-0.69214	21.1138	-4.16166	0.00119184	0.0140408	-0.719529
NU205	-0.484435	20.5312	-4.15521	0.00119494	0.0140408	-0.724017
HNRL1	-0.612475	22.605	-4.15599	0.00119565	0.0140408	-0.72414
E41L1	1.04549	24.4709	4.15495	0.00120661	0.0141376	-0.731267
SYN1	1.50167	24.8448	4.15143	0.00121441	0.0141972	-0.737413
SEPT3	0.989254	22.9952	4.1475	0.00122322	0.0142255	-0.744303
BSN	1.09337	24.3738	4.14691	0.00122454	0.0142255	-0.745331
PGAM1	0.743724	25.5224	4.1417	0.00122502	0.0142255	-0.747713
NUMBL	0.602411	21.3669	4.13965	0.00123212	0.0142673	-0.752785
SNR40	-0.548364	20.3096	-4.13702	0.00123563	0.0142673	-0.755929
CALU	-0.877403	23.0623	-4.13958	0.00124112	0.0142673	-0.758156
PDE1B	0.947386	19.2765	4.13922	0.00124195	0.0142673	-0.758789
FAAH1	0.717868	17.6747	4.13409	0.0012423	0.0142673	-0.761067
ODPX	0.751048	22.4182	4.13539	0.00125072	0.0143009	-0.765495
SYLC	-0.451328	23.1361	-4.13061	0.00125029	0.0143009	-0.767173
SCAI	0.731479	20.8592	4.1323	0.00125782	0.0143507	-0.770892
RS10	-0.701445	23.6193	-4.12646	0.00126239	0.0143714	-0.775916
COPD	-0.554242	23.4502	-4.12204	0.00127018	0.0144286	-0.782219
TTBK1	0.763482	19.3611	4.12307	0.00127934	0.0144581	-0.787068
TRAF6	-0.396631	19.4569	-4.11787	0.00127998	0.0144581	-0.789543
GDS1	0.588589	23.1301	4.1174	0.0012811	0.0144581	-0.790378
NEGR1	1.34013	20.9664	4.11928	0.00128828	0.0144765	-0.793707
U520	-0.498581	23.3386	-4.11542	0.00128578	0.0144765	-0.793856
IP3KA	0.740626	19.4971	4.1176	0.00129226	0.01449	-0.79665
LAP2B	-0.723974	22.6236	-4.11639	0.00129513	0.014491	-0.798761
RYR2	1.08577	21.4496	4.11433	0.00130004	0.0145148	-0.802371
RL5	-0.545856	24.1715	-4.10692	0.0013061	0.0145513	-0.808798
BDH	0.639983	21.3064	4.10717	0.00131402	0.0146083	-0.813116
NPTX1	1.23978	21.4672	4.10575	0.00132073	0.0146516	-0.81742
PICK1	0.635917	19.0001	4.09869	0.00132867	0.0146615	-0.824698
RL10	-0.644531	22.9031	-4.09855	0.00132901	0.0146615	-0.824935
WDR47	0.642578	22.0787	4.0982	0.00133093	0.0146615	-0.826137
SNAG	0.730374	23.446	4.09954	0.00133287	0.0146615	-0.82665
1	1.11476	22.6604	4.09887	0.00133754	0.014682	-0.829482
DOCK3	0.741703	18.9563	4.09472	0.0013478	0.0147636	-0.836767
L1CAM	1.08066	22.9136	4.0931	0.00135183	0.0147766	-0.839607
FHL3	-0.890984	19.8806	-4.09196	0.00135468	0.0147767	-0.841615
IL1AP	-1.35053	20.3334	-4.08956	0.00136068	0.0147828	-0.84583
PAK1	0.811049	22.8617	4.08947	0.0013609	0.0147828	-0.845984
CAMKV	1.28201	22.6715	4.08832	0.00136378	0.0147832	-0.847998
PTPRS	0.550848	21.1786	4.08074	0.00137074	0.0148279	-0.854843
MTMR5	0.642563	22.652	4.07932	0.00137701	0.0148345	-0.858757
ADDA	0.767907	24.4621	4.0793	0.00137705	0.0148345	-0.858784
GIT1	0.522886	22.6814	4.07299	0.00139049	0.0149305	-0.868479
LIMA1	-0.72223	23.2217	-4.07499	0.00139454	0.0149305	-0.869772
GAL3B;GAL3A	0.551212	23.6833	4.07193	0.00139322	0.0149305	-0.870349
APLP1	0.768972	20.6872	4.06995	0.00141073	0.0149974	-0.880268
BZW1	-0.632012	23.2134	-4.06672	0.0014094	0.0149974	-0.880923
DTD1	0.613835	21.2172	4.06654	0.0014099	0.0149974	-0.881256
ERC2	0.812784	21.4221	4.06934	0.0014123	0.0149974	-0.881327
MARE2	0.815938	23.4472	4.06172	0.00143228	0.0151787	-0.894723
SYRC	-0.459012	23.2977	-4.052	0.00144552	0.0152879	-0.905474
AATM	1.01999	24.8586	4.05549	0.00144884	0.015292	-0.905679
ODPB	0.790327	23.6414	4.05318	0.00145503	0.0153263	-0.909744
PABP2	-0.483069	20.9159	-4.04602	0.00146161	0.0153646	-0.916023
GBB2	0.521507	23.1039	4.0403	0.00147715	0.0154658	-0.926108
DNJB6_CON-HUMAN,DNJB6	0.55789	20.9957	4.03926	0.00148116	0.0154658	-0.928513
PRIO	0.888889	21.9157	4.04109	0.00148785	0.0154658	-0.931008
KPCG	1.26664	22.0012	4.04077	0.00148874	0.0154658	-0.931576
SART3	-0.452352	22.0043	-4.0353	0.00149088	0.0154658	-0.934927
DDHD2	0.60607	19.5707	4.036	0.00149177	0.0154658	-0.93506
TMEDA	-0.747225	22.6237	-4.03864	0.00149461	0.0154658	-0.935331
RL18A	-0.620828	22.7636	-4.03377	0.00149793	0.0154658	-0.938989
RL10A	-0.592453	23.5978	-4.03288	0.00149756	0.0154658	-0.939188
MYL6	-0.909365	24.2997	-4.03104	0.00151571	0.0155249	-0.948695
BIP	-0.937816	26.396	-4.02811	0.00151372	0.0155249	-0.948982
LTBP3	-0.86154	17.3617	-4.02961	0.00151639	0.0155249	-0.949625
UN13A	0.639586	19.5282	4.02668	0.00151776	0.0155249	-0.951521
SV2A	1.61786	22.447	4.02897	0.00152152	0.0155249	-0.952342
MECR	0.548734	20.5267	4.02453	0.0015209	0.0155249	-0.953927
ODP2	0.70198	23.6827	4.02286	0.00152852	0.0155489	-0.958256
CRTC1	0.618618	21.1894	4.02348	0.00152984	0.0155489	-0.958618
RU2A	-0.664796	20.5641	-4.02334	0.00153438	0.0155647	-0.960817
ABLM2	0.890393	21.1174	4.02281	0.00153895	0.0155807	-0.963198
SYT1	1.43563	23.9971	4.01863	0.00155088	0.0156055	-0.970563
CA2D1	1.07931	22.6206	4.01823	0.00155202	0.0156055	-0.971259
VPP1	1.33432	23.8611	4.01777	0.00155333	0.0156055	-0.972067
YTHD2	-0.515353	19.4123	-4.01313	0.00155337	0.0156055	-0.974059
ROA3	-0.561394	24.5299	-4.00915	0.00156487	0.0156366	-0.98109
ATPG	0.892199	24.6227	4.01168	0.00157093	0.0156366	-0.982808
RL14	-0.589855	22.4154	-4.00889	0.00156857	0.0156366	-0.982909
DLDH	0.651155	24.5552	4.00714	0.00157072	0.0156366	-0.984646
SNG3	1.10452	20.1268	4.00994	0.001576	0.0156366	-0.985877
1	-0.553487	19.6051	-4.00598	0.00157411	0.0156366	-0.986702
PHAR3	0.832923	18.0418	4.00841	0.00158047	0.0156367	-0.988575
UHRF1	-0.66685	17	-4.00483	0.00157746	0.0156366	-0.988727
NDUA7	0.942769	22.506	4.00535	0.00158943	0.0156495	-0.993965
SNX30	0.457511	20.3417	3.99416	0.00160898	0.0156495	-1.00759
ZDHC5	0.544586	18.4835	3.99385	0.00160992	0.0156495	-1.00814
HNRL2	-0.458431	23.7882	-3.99358	0.00161072	0.0156495	-1.00862
ASGL1	0.53681	22.167	3.99055	0.0016198	0.0156495	-1.01397
PLXA4	0.903709	21.6201	3.9935	0.00162466	0.0156495	-1.01487
HNRPC	-0.651848	24.7481	-3.98998	0.00162151	0.0156495	-1.01497
RPAB1	-0.700022	18.9565	-3.99243	0.00162439	0.0156495	-1.0152
PTN5	0.829874	18.1552	3.99251	0.00162764	0.0156495	-1.01661
CCD47	-0.416001	21.2783	-3.98743	0.00162921	0.0156495	-1.01949
DHX9	-0.511832	24.4683	-3.98694	0.0016307	0.0156495	-1.02036
IKIP	-0.958585	19.5257	-3.99034	0.00163417	0.0156495	-1.02043
FN3K	0.677044	22.6454	3.98938	0.00163359	0.0156495	-1.02059
SPTB2	0.872989	27.7593	3.9863	0.00163262	0.0156495	-1.02148
RL30	-0.514357	22.2954	-3.9863	0.00163264	0.0156495	-1.0215
PEBP1	1.00275	25.9899	3.98898	0.00163829	0.0156495	-1.02283
LYRM9	0.831004	19.914	3.98605	0.00164723	0.0156495	-1.02801
RBM39	-0.589414	21.7463	-3.98232	0.00164775	0.0156495	-1.02985
TTC38	-0.685216	19.3506	-3.98398	0.00165032	0.0156495	-1.03025
SAP18	-0.624897	21.5102	-3.98265	0.00165408	0.0156495	-1.03247
COX5B	0.739177	23.7642	3.98258	0.0016543	0.0156495	-1.0326
ZNT3	1.24272	20.0601	3.98292	0.0016568	0.0156495	-1.03354
G3BP1	-0.539961	22.0114	-3.97946	0.00165348	0.0156495	-1.03359
GCN1	-0.465128	22.9393	-3.97911	0.00165456	0.0156495	-1.03421
AP2M1	0.783034	24.6	3.97975	0.00165566	0.0156495	-1.03441
GBRL1	1.08495	19.6561	3.97998	0.00166584	0.0157032	-1.03873
AT1A2	1.0649	25.6922	3.97809	0.00167167	0.0157032	-1.04205
FKB10	-0.839756	21.3411	-3.97764	0.00167307	0.0157032	-1.04285
KC1D	0.476424	21.2886	3.97265	0.00167453	0.0157032	-1.04564
P3H1	-1.09145	18.9007	-3.97513	0.00168087	0.0157054	-1.04728
EMIL1	-0.88827	21.6396	-3.97206	0.00169044	0.0157054	-1.0527
SEPT6	0.800183	22.1335	3.97011	0.00169656	0.0157054	-1.05615
AVL9	0.814631	19.5682	3.96947	0.00169858	0.0157054	-1.05728
RCAN1	0.434327	19.7525	3.96548	0.001697	0.0157054	-1.05835
ABR	0.510506	22.5931	3.96412	0.00170128	0.0157054	-1.06075
WDR18	-0.516122	20.1425	-3.96388	0.00170203	0.0157054	-1.06116
RS17	-0.629241	23.281	-3.96423	0.00170402	0.0157054	-1.06185
PLM	1.36169	17.454	3.96571	0.00171046	0.0157054	-1.06392
ACS2L	0.48522	21.193	3.96177	0.00170872	0.0157054	-1.0649
GDAP1	1.21439	22.4006	3.96443	0.00171451	0.0157054	-1.06617
PGM2L	0.581125	22.8086	3.95957	0.001717	0.0157054	-1.06933
LRP1	-0.562662	24.7439	-3.95791	0.00172102	0.0157054	-1.07174
68MP	0.812234	20.3471	3.96056	0.00172687	0.0157054	-1.07302
AJM1	0.979584	19.7406	3.96032	0.00172764	0.0157054	-1.07345
DCE1	0.594979	20.1412	3.95618	0.0017297	0.0157054	-1.0761
GLU2B	-0.645265	24.3749	-3.95503	0.00173026	0.0157054	-1.07684
ODPA	0.812357	24.5403	3.9558	0.00173849	0.0157054	-1.07991
SRGP3	0.412412	21.9836	3.95152	0.00174157	0.0157054	-1.08305
NAC1	0.821403	20.9512	3.95399	0.00174804	0.0157054	-1.08463
NDUV2	0.899266	22.7636	3.95357	0.0017494	0.0157054	-1.08537
S4A4	0.674756	23.2116	3.95107	0.00175018	0.0157054	-1.08679
DNJB4	0.772634	20.9218	3.95256	0.00175265	0.0157054	-1.08715
MPP10	-0.718902	18.0559	-3.9487	0.00175391	0.0157054	-1.08935
1	-0.600104	18.8553	-3.94771	0.00175529	0.0157054	-1.09035
PI42B	0.735467	23.1671	3.95058	0.0017591	0.0157054	-1.09065
CISD3	0.711075	17.8067	3.9477	0.00175717	0.0157054	-1.09113
MUC18	-0.597017	21.835	-3.94726	0.00175862	0.0157054	-1.09191
ADT1	1.03918	21.7537	3.94856	0.00176572	0.0157164	-1.09423
RCC2	-0.682757	22.37	-3.94786	0.00176802	0.0157164	-1.09547
THAP4	0.977682	18.5412	3.94594	0.00177433	0.0157164	-1.09887
NPAL3	1.03447	18.1849	3.94584	0.00177465	0.0157164	-1.09904
ADNP	-0.52803	20.0538	-3.94042	0.00177793	0.0157164	-1.10274
MYO9B	-0.683531	20.8172	-3.9421	0.001787	0.0157164	-1.10564
BASP1	1.44777	24.5244	3.94047	0.00179242	0.0157164	-1.10853
SC24D	-0.606855	19.4358	-3.93783	0.00178971	0.0157164	-1.10861
CNTP2	0.788586	21.2268	3.93988	0.00179437	0.0157164	-1.10957
OGT1	0.579918	22.4711	3.93673	0.00179339	0.0157164	-1.11057
MEMO1	-0.425888	19.4456	-3.93504	0.0017958	0.0157164	-1.11227
NCBP2	-0.566841	20.936	-3.93502	0.00179908	0.0157164	-1.11358
SIN3A	-0.518527	18.4902	-3.93393	0.00179952	0.0157164	-1.11424
QCR7	0.831637	22.8445	3.93664	0.00180521	0.0157397	-1.11531
GSTK1	-0.601282	22.3874	-3.92955	0.00181747	0.0158202	-1.12328
PDIA1	-1.11793	25.7219	-3.92955	0.00182912	0.015866	-1.12785
GNAO	1.34292	25.2305	3.92846	0.00183281	0.015866	-1.12977
CCKN	1.07704	18.9745	3.92808	0.00183412	0.015866	-1.13045
COX5A	1.04227	23.5343	3.9276	0.00183576	0.015866	-1.13131
TF2AA	-0.561889	17.0331	-3.92257	0.00183795	0.015866	-1.13438
OCRL	0.47329	20.2691	3.91884	0.00185078	0.0159504	-1.14101
DDAH1	0.764545	25.3277	3.91759	0.00185747	0.0159816	-1.14414
CADM2	1.45992	22.8914	3.91748	0.0018706	0.0160152	-1.14922
PLXA2	0.698853	18.9311	3.91649	0.00187053	0.0160152	-1.14963
AN13D	0.786551	16.9983	3.91454	0.00186898	0.0160152	-1.14991
LMAN1	-0.854153	22.4708	-3.91434	0.00188152	0.0160561	-1.15477
STAM1	0.501446	21.391	3.91025	0.00188062	0.0160561	-1.15625
ATPA	0.93827	26.7852	3.9092	0.00188764	0.0160604	-1.15938
SMHD1	-0.629244	20.906	-3.9098	0.00189358	0.0160604	-1.16135
SSRP1	-0.763445	21.9153	-3.90973	0.00189772	0.0160604	-1.16294
CAAP1	0.635544	19.6491	3.90821	0.0018967	0.0160604	-1.16323
NFL	1.20131	25.6641	3.90894	0.00190051	0.0160604	-1.16434
NUP37	-0.550104	18.8674	-3.90481	0.00189977	0.0160604	-1.1659
SNG1	1.23508	19.3384	3.90542	0.00191297	0.0161188	-1.17057
SYN3	1.32553	21.3241	3.90524	0.00191361	0.0161188	-1.17088
QCR8	0.849988	22.3525	3.90428	0.00191703	0.0161216	-1.17259
DPP9	-0.349787	20.3907	-3.89367	0.00193965	0.0162855	-1.18569
DKC1	-0.478202	21.4708	-3.89069	0.00195044	0.0163353	-1.19098
PGBD5	0.633978	17.9951	3.89031	0.00195183	0.0163353	-1.19166
HEM2	0.509599	22.3781	3.88887	0.00195708	0.0163529	-1.19422
THNS1	0.498089	20.0987	3.88727	0.00196293	0.0163756	-1.19706
RAP2A	0.830604	22.1447	3.89004	0.00196847	0.0163878	-1.19782
PDE1A	0.819429	20.5228	3.88893	0.00197255	0.0163878	-1.1998
F262	0.523628	21.1529	3.8843	0.00197383	0.0163878	-1.20234
PFKAM	0.48754	24.5296	3.88229	0.00198126	0.0164234	-1.20592
KPCB	0.933232	21.7478	3.88543	0.00198542	0.0164317	-1.20599
NPTN	1.16577	22.7365	3.88384	0.00199132	0.0164544	-1.20882
I5P1	0.777618	19.1328	3.87491	0.00202467	0.0167035	-1.22465
RL38	-0.613954	21.7537	-3.87228	0.00203051	0.0167092	-1.22788
UCRI	0.780465	23.7503	3.87197	0.00203578	0.0167092	-1.22986
TMED4	-0.636679	20.6378	-3.8707	0.00203688	0.0167092	-1.23082
DNM1L	0.749861	24.2618	3.86927	0.00204159	0.0167092	-1.23311
RS14	-0.482113	22.3523	-3.86605	0.00204222	0.0167092	-1.23479
43	-0.684645	21.8452	-3.86792	0.00205121	0.0167092	-1.23706
RBM12	-0.458575	21.6959	-3.86434	0.00204874	0.0167092	-1.23783
CO5A2	-1.152	18.2917	-3.86718	0.00205404	0.0167092	-1.23837
BAZ1B	-0.750342	21.9327	-3.8663	0.00205741	0.0167092	-1.23993
NB5R2	0.643054	19.6623	3.86544	0.00205655	0.0167092	-1.24002
SYMPK	-0.645585	20.1089	-3.86326	0.00206533	0.0167132	-1.24404
PODXL	-0.881161	20.1589	-3.86378	0.00206707	0.0167132	-1.24439
NCOA7	0.702243	20.1645	3.86283	0.00207072	0.0167132	-1.24607
COPA	-0.555326	24.0361	-3.85903	0.00206913	0.0167132	-1.24726
PCSK1	0.92247	21.8735	3.8594	0.00208401	0.0167685	-1.25217
DHX15	-0.598675	22.9758	-3.85643	0.00208278	0.0167685	-1.25311
RPGP1	0.703255	21.5514	3.85778	0.00209031	0.0167933	-1.25505
SL9A6	0.463457	18.6916	3.85195	0.00209667	0.0168018	-1.25986
SV2B	1.26241	21.7958	3.85503	0.00210103	0.0168018	-1.25992
KS6A2	0.522255	20.2878	3.85122	0.00209956	0.0168018	-1.26117
PCNA	-0.966921	22.0886	-3.85138	0.00211538	0.0168688	-1.26641
TIM29	0.60736	18.4485	3.84745	0.00211588	0.0168688	-1.26837
PSME3	-0.594836	20.8376	-3.84794	0.00211968	0.0168733	-1.26942
NPS3A	0.498804	21.932	3.8444	0.00212646	0.0169015	-1.2733
F241B	1.13633	18.9013	3.84565	0.00213809	0.016968	-1.27658
STX1A	1.1997	23.0742	3.84395	0.00214487	0.0169702	-1.2796
ANM1	-0.569964	21.9885	-3.84101	0.00214363	0.0169702	-1.28054
NECA1	0.99568	19.8753	3.84137	0.00215521	0.0170261	-1.28418
PIMT	0.664274	24.2107	3.83523	0.00216691	0.0170918	-1.29083
ATE1	0.361116	18.6988	3.83336	0.0021708	0.0170918	-1.29295
FINC	-1.46115	25.5358	-3.83559	0.00217855	0.0170918	-1.29444
NGEF	0.627468	18.3019	3.83184	0.00217967	0.0170918	-1.29654
EIF3C	-0.388268	23.2506	-3.83112	0.00217991	0.0170918	-1.29694
NDUS8	0.937151	22.2981	3.83395	0.00218522	0.0171048	-1.29736
YBOX1	-1.08785	22.4014	-3.83324	0.00218813	0.0171048	-1.29862
RS8	-0.616778	23.2556	-3.82892	0.0021926	0.0171141	-1.30206
TBA4A	1.12313	23.737	3.82839	0.00220801	0.0172086	-1.30724
RAB3C	1.19429	21.0691	3.8259	0.0022183	0.017263	-1.31167
CALR	-0.842143	25.6089	-3.82183	0.00222337	0.0172767	-1.31516
NUDT3	0.477548	22.1571	3.8186	0.00223156	0.0172874	-1.31925
MRE11	-0.455086	20.9735	-3.81699	0.00223831	0.0172874	-1.32213
MPP2	0.515903	22.1913	3.81669	0.00223956	0.0172874	-1.32266
SHAN3	1.00598	21.4949	3.81884	0.00224769	0.0172874	-1.32421
TRIM3	0.509668	21.1095	3.8153	0.0022454	0.0172874	-1.32514
2	-0.549351	20.3747	-3.81448	0.0022526	0.0172874	-1.32777
EPHA4	0.614291	20.6172	3.81547	0.00225748	0.0172874	-1.32883
NDRG2	0.703497	23.563	3.81537	0.00225794	0.0172874	-1.32902
NU107	-0.431151	20.186	-3.8131	0.00225465	0.0172874	-1.32905
CAP2	0.625331	23.9168	3.81307	0.00225631	0.0172874	-1.32958
MAVS	-0.477056	19.6764	-3.81154	0.00226123	0.0172874	-1.33183
ATLA1	0.70605	22.9864	3.8095	0.00228725	0.0174581	-1.34083
CNTN1	1.09542	25.1719	3.8082	0.00229279	0.0174581	-1.34313
JAM3	0.847644	19.739	3.80737	0.00229637	0.0174581	-1.34462
BAG1	-0.69258	17.485	-3.80354	0.00229694	0.0174581	-1.34658
RS3	-0.618909	23.7125	-3.79729	0.00232621	0.0176548	-1.3584
CLCA	0.668407	23.8383	3.79567	0.00233327	0.017657	-1.36128
10	0.44133	21.4628	3.79493	0.00233267	0.017657	-1.36145
RASH	0.948263	19.7969	3.79686	0.00234188	0.0176965	-1.36331
ARP5L	0.658656	22.1097	3.79488	0.00235054	0.0177362	-1.36683
RASF2	-0.735148	18.9193	-3.79104	0.00236746	0.0177867	-1.37366
SMC4	-0.624181	18.5607	-3.7883	0.0023657	0.0177867	-1.37443
DCTN6	0.382424	20.8341	3.78717	0.00236678	0.0177867	-1.37527
GFRA2	0.76333	19.956	3.78966	0.0023736	0.0178071	-1.37613
PPM1H	0.748198	20.365	3.78786	0.00238158	0.0178413	-1.37932
EHD3	0.782502	23.1001	3.78698	0.00238552	0.0178452	-1.3809
SEPT5	1.10507	23.9136	3.78429	0.00239751	0.017854	-1.38567
SMD1	-0.81739	20.5253	-3.78247	0.00240571	0.017854	-1.38892
HPCA	1.23955	22.2075	3.78209	0.00240741	0.017854	-1.38959
PI51C	0.59715	21.7943	3.78129	0.00240642	0.017854	-1.38969
KAP3	0.777312	23.3095	3.7813	0.00241095	0.017854	-1.391
SBDS	-0.541769	23.36	-3.77773	0.00240904	0.017854	-1.39213
GBB1	0.915747	24.5408	3.78061	0.00241409	0.017854	-1.39224
NFIX	-0.468113	20.5557	-3.77765	0.00240938	0.017854	-1.39226
RHOB	0.9955	22.5325	3.77879	0.00242232	0.0178895	-1.39548
DNJB2	0.624165	21.8872	3.77633	0.00242926	0.0179029	-1.39864
CO5A3	-1.109	18.6142	-3.77476	0.00244062	0.0179029	-1.40264
CSRP1	0.900612	23.2711	3.77443	0.00244215	0.0179029	-1.40324
TOM1	0.453665	21.9201	3.77056	0.00244161	0.0179029	-1.40492
PCDH9	0.586378	20.734	3.77112	0.00244732	0.0179029	-1.40628
PAF1	-0.419459	19.8514	-3.76881	0.00244964	0.0179029	-1.40804
LMO7	0.652578	20.1945	3.77075	0.00245898	0.0179029	-1.40978
DHB8	0.437485	20.9355	3.76783	0.00245413	0.0179029	-1.40979
PDIA3	-0.785524	26.052	-3.76807	0.00245471	0.0179029	-1.40984
NU160	-0.54966	19.8862	-3.76808	0.00245698	0.0179029	-1.41048
ROA0	-0.54428	23.09	-3.76615	0.00246191	0.0179029	-1.4128
VGLU1	1.40203	22.0089	3.76849	0.0024694	0.0179157	-1.41381
RPN2	-0.879363	22.1504	-3.76791	0.00247209	0.0179157	-1.41484
TEX2	0.540391	19.1576	3.76354	0.00247397	0.0179157	-1.41745
AKAP5	0.720844	18.0598	3.76568	0.00247773	0.017918	-1.4175
MRC2	-1.02913	20.6195	-3.76303	0.00249475	0.0180161	-1.42353
LFG2	1.25446	19.5421	3.7622	0.00249861	0.018019	-1.42501
MA6D1	0.748518	20.4033	3.7601	0.00250848	0.018049	-1.42876
DX39B	-0.66521	23.6623	-3.75711	0.00250969	0.018049	-1.43052
SRP68	-0.369897	22.4631	-3.75461	0.00251575	0.0180506	-1.4334
SE6L2	0.582794	19.3516	3.75524	0.00251684	0.0180506	-1.4334
NED4L	0.6079	20.283	3.75341	0.0025353	0.0181581	-1.43937
VATG1	0.436737	21.526	3.74835	0.00254546	0.0181894	-1.44457
PITH1	0.557428	22.3076	3.74896	0.00254665	0.0181894	-1.44461
PTH2	-0.824079	17.8877	-3.74899	0.00256115	0.0182249	-1.44855
LZTS3	0.891416	17.2497	3.74879	0.00256211	0.0182249	-1.44891
MYCT	0.710378	17.5398	3.74645	0.00255865	0.0182249	-1.44908
NHP2	-0.587166	20.2248	-3.74482	0.00256654	0.0182315	-1.45201
TADBP	-0.477948	21.6861	-3.74197	0.00257611	0.0182746	-1.45597
IF2A	-0.420109	23.0539	-3.73817	0.00259458	0.0183806	-1.46277
ILF2	-0.591764	23.2263	-3.73786	0.00260023	0.0183957	-1.46443
PRRT3	1.2091	19.3207	3.73906	0.00260924	0.0184094	-1.46626
HDAC1	-0.596506	20.4213	-3.73803	0.00260901	0.0184094	-1.46669
SHSA7	1.1019	18.9259	3.7367	0.00262078	0.0184567	-1.47046
FBX41	0.906618	19.6184	3.73559	0.00262622	0.0184567	-1.47244
STXB5	0.734648	20.6401	3.73552	0.00262656	0.0184567	-1.47256
ADA23	0.877899	20.6394	3.73409	0.00263365	0.0184752	-1.47513
INP4A	0.573274	20.6509	3.73053	0.00263628	0.0184752	-1.47753
CTBL1	-0.584429	20.4221	-3.72972	0.00264265	0.018495	-1.4796
AP2B1	0.742079	24.2272	3.73051	0.0026469	0.0184999	-1.48034
VA0D1	1.31051	23.0374	3.72992	0.00265427	0.0185266	-1.48255
VANG2	-0.641718	19.1575	-3.728	0.00265893	0.0185343	-1.4847
ICAM5	1.37577	22.6518	3.72665	0.00267058	0.0185659	-1.48838
DJC30	0.596143	17.3002	3.72343	0.00266739	0.0185659	-1.48911
MA1A2	-0.596184	18.089	-3.7217	0.00267608	0.0185793	-1.49221
CRTAP	-0.950131	17.3543	-3.72	0.00270407	0.0187432	-1.50025
SF3B3	-0.449254	23.0583	-3.71552	0.00270729	0.0187432	-1.50325
DCTN4	0.366284	21.6497	3.7149	0.00271046	0.0187432	-1.50436
NMDE2	0.818269	19.422	3.71765	0.00271598	0.0187564	-1.50443
MMPOS	0.690799	15.2842	3.70847	0.0027434	0.0189207	-1.51586
SMCA4	-0.547324	20.9144	-3.70347	0.00277363	0.019104	-1.52588
PRRT2	1.11657	20.339	3.70341	0.0027895	0.0191879	-1.52986
LHPP	0.681506	22.1606	3.70104	0.00280189	0.0192228	-1.53408
AN32E	-0.917129	21.5762	-3.70103	0.00280194	0.0192228	-1.53409
PRDX4	-0.840954	21.7982	-3.70032	0.00280567	0.0192231	-1.53536
PDIA4	-1.13658	25.061	-3.6973	0.0028216	0.0193069	-1.54075
AQR	-0.429943	19.1223	-3.69059	0.0028372	0.0193881	-1.54785
GABR2	0.851821	20.7172	3.69097	0.00285535	0.0194866	-1.55207
ALDH2	0.631232	24.4731	3.68594	0.00286211	0.0195072	-1.55617
GT251	-0.782944	20.073	-3.68646	0.00287959	0.0196008	-1.56011
RBBP7	-0.499584	21.8765	-3.681	0.00288882	0.0196073	-1.56501
ISCA1	0.596701	19.3782	3.68178	0.00289082	0.0196073	-1.5651
ITSN2	0.456761	19.1345	3.68044	0.00289184	0.0196073	-1.566
CALM1;CALM2;CALM3	0.833801	25.7765	3.67991	0.00290457	0.0196168	-1.56929
SC11A	-1.01874	18.8365	-3.68068	0.00291098	0.0196168	-1.57043
MK03	0.461	22.3958	3.67758	0.00290748	0.0196168	-1.57113
ACL6A	-0.627797	20.5312	-3.68029	0.00291314	0.0196168	-1.57114
SIR5	0.46046	20.1749	3.67749	0.00290797	0.0196168	-1.57129
NTRK3	0.777917	19.1096	3.6798	0.00291581	0.0196168	-1.57201
CTNA1	-0.378588	23.6864	-3.67286	0.00293339	0.0197097	-1.57957
EAA2	1.08642	23.2946	3.67342	0.00295095	0.0198021	-1.58341
LIMS1	-0.480341	20.4278	-3.66565	0.00297344	0.0199014	-1.59248
PAPS1	-0.639349	20.524	-3.66799	0.00298117	0.0199025	-1.59311
FAM3C	-0.478386	21.3809	-3.66503	0.00297695	0.0199014	-1.5936
NOP58	-0.498376	21.9633	-3.66499	0.00297719	0.0199014	-1.59368
EMIL2	-0.65284	20.3796	-3.66701	0.00298667	0.0199028	-1.59486
2	1.0172	21.7032	3.66662	0.00298886	0.0199028	-1.59556
RAB3A	1.42345	21.746	3.66162	0.00301704	0.0200511	-1.60449
ADA22	0.649912	21.6082	3.66097	0.00302071	0.0200511	-1.60564
IBP2	-0.925577	20.134	-3.66063	0.00302266	0.0200511	-1.60626
NAC2	1.1993	22.0985	3.65682	0.00304438	0.0201074	-1.61307
FACE1	-0.447417	21.7001	-3.65383	0.00304036	0.0201074	-1.61365
RAB4B	0.626233	20.247	3.65644	0.00304657	0.0201074	-1.61375
DCTP1	-0.61323	19.2811	-3.65566	0.00304562	0.0201074	-1.61392
PP14C	1.09911	16.2883	3.65562	0.00305122	0.0201126	-1.6152
KCC1D	0.851527	21.5228	3.65271	0.00306797	0.0201697	-1.62041
SAE1	-0.504442	22.421	-3.64928	0.00306653	0.0201697	-1.6218
KT3K	0.544682	22.771	3.6491	0.00307222	0.0201697	-1.62316
RUVB2	-0.57357	23.557	-3.64809	0.00307536	0.0201697	-1.62437
GRM2	0.911161	20.4991	3.64755	0.00309783	0.0202842	-1.62963
DIDO1	-0.504378	18.9485	-3.64342	0.0031006	0.0202842	-1.63231
IF2G	-0.409599	23.2143	-3.64201	0.00310882	0.0203011	-1.63483
PSMG2	-0.684996	17.19	-3.64175	0.00311229	0.0203011	-1.63573
AKP8L	-0.483114	19.1142	-3.64067	0.00311667	0.0203011	-1.63723
DJC10	-0.495426	19.0956	-3.6402	0.00311943	0.0203011	-1.63807
MCM3	-0.834612	20.8953	-3.64198	0.00313043	0.0203011	-1.63959
OSCP1	0.537352	18.2339	3.63928	0.00312487	0.0203011	-1.63973
DOCK7	-0.397045	21.6018	-3.63874	0.00312804	0.0203011	-1.64069
RL35A	-0.619674	23.1151	-3.63581	0.00316019	0.0204432	-1.64916
NH2L1	-0.514205	22.0585	-3.63395	0.00315834	0.0204432	-1.64969
ITA5	-0.824538	17.751	-3.63348	0.00318086	0.0205271	-1.65479
RS6	-0.60065	23.0768	-3.63062	0.00318103	0.0205271	-1.65626
CC177	1.00045	19.582	3.62948	0.00320489	0.0206555	-1.66195
PACS1	0.585838	22.1004	3.62543	0.00322381	0.0207518	-1.66801
RHG18	-0.463546	19.0183	-3.62159	0.00323078	0.020771	-1.67143
PEPL1	-0.588025	19.4232	-3.62056	0.00324563	0.0208408	-1.67508
RIMS2	0.917917	17.7721	3.61672	0.00328269	0.021027	-1.68477
DEGS1	-0.557042	18.1945	-3.61414	0.00327646	0.0210128	-1.68478
PIPNA	0.436846	22.5425	3.61043	0.00329946	0.0211085	-1.69143
NCOA5	-0.399663	21.0683	-3.60843	0.00331193	0.0211622	-1.69502
RPB1	-0.545696	20.5932	-3.60734	0.00332367	0.0212113	-1.69798
SNX4	0.435732	20.537	3.60541	0.00333083	0.021231	-1.70043
IF2P	-0.461293	22.7607	-3.60293	0.00334649	0.021302	-1.70489
KATL1	0.515953	20.1639	3.60267	0.00335015	0.021302	-1.70576
EFS	-0.534435	16.8907	-3.59868	0.00337342	0.0214239	-1.71251
GNAI1	1.01836	21.9089	3.60121	0.00337991	0.021439	-1.71252
RL9	-0.568616	22.4259	-3.59766	0.00338489	0.0214445	-1.71533
DYN3	0.92547	24.044	3.59557	0.00341598	0.0216152	-1.72261
PAK3	0.613438	19.7037	3.59164	0.00343611	0.0217162	-1.72862
MYO1B	-0.600008	20.8343	-3.58952	0.00345515	0.0218101	-1.73346
PA2G4	-0.447236	23.7464	-3.58499	0.00346171	0.0218251	-1.73707
TFCP2	-0.491937	18.927	-3.58281	0.00347597	0.0218886	-1.74098
RP3A	1.29634	21.9004	3.58335	0.00349553	0.0218931	-1.7445
GBRA1	1.02306	21.334	3.58232	0.00350228	0.0218931	-1.74634
RBP2	-0.38487	22.7172	-3.57972	0.00349631	0.0218931	-1.74652
SPTN4	0.548242	21.877	3.58022	0.00349807	0.0218931	-1.7466
CNRP1	0.869426	22.805	3.58174	0.00350609	0.0218931	-1.74737
PGES2	0.559474	21.8317	3.58036	0.00350559	0.0218931	-1.74799
IF4A3	-0.394223	22.2626	-3.57872	0.00350288	0.0218931	-1.7483
HYOU1	-0.553609	24.4235	-3.57687	0.00351518	0.0219117	-1.75164
SYSM	0.466353	21.2798	3.57614	0.00351998	0.0219117	-1.75293
FEN1	-0.83831	20.639	-3.57835	0.00352859	0.0219117	-1.75345
S39AE	-0.504494	18.4783	-3.57512	0.00352681	0.0219117	-1.75478
HNRPM	-0.67463	25.7522	-3.5744	0.00353161	0.0219117	-1.75607
SHC3	0.436874	19.5239	3.574	0.00353427	0.0219117	-1.75679
ITAV	-0.503401	23.0031	-3.57109	0.0035537	0.0220059	-1.762
AMD	0.474164	18.7791	3.56992	0.00356159	0.0220286	-1.7641
ADCY2	0.778398	18.0955	3.5687	0.00359333	0.0221986	-1.77074
AGAL	-0.563178	17.9217	-3.5606	0.0036248	0.0223665	-1.78082
NLGN3	-0.38899	20.2867	-3.55822	0.00364119	0.0224411	-1.78511
GLYM	-0.460267	23.5336	-3.55498	0.00366354	0.0225522	-1.79092
NDUA5	0.855019	22.4942	3.55484	0.00368842	0.0226423	-1.79556
PPR1A	1.02025	17.8568	3.55443	0.00369121	0.0226423	-1.79628
AT131	-0.53481	21.6214	-3.55179	0.00369095	0.0226423	-1.79761
T22D2	0.584753	19.935	3.55213	0.00370113	0.022649	-1.79929
MBLC2	0.72903	20.9175	3.55187	0.00370909	0.022649	-1.80088
OTUB1	0.512488	23.013	3.54844	0.00370905	0.022649	-1.80266
TIMP2	-0.498081	18.4336	-3.54822	0.00371061	0.022649	-1.80305
GPX4	0.528622	22.857	3.54828	0.00371402	0.022649	-1.80364
HEM4	0.648269	19.1879	3.54903	0.00372898	0.0226985	-1.80596
ACTN4	-0.590186	25.3727	-3.54534	0.00373084	0.0226985	-1.80822
MIC26	0.596889	20.7894	3.5461	0.00374964	0.0227459	-1.81121
1433G	0.89623	25.0258	3.54581	0.00375173	0.0227459	-1.81174
BRE1A	-0.366038	18.6007	-3.54249	0.003751	0.0227459	-1.81334
SRBS2	0.486186	21.2953	3.54142	0.00376082	0.0227481	-1.81566
NTRI	0.718731	21.7796	3.5433	0.00376953	0.0227481	-1.81624
RSSA	-0.493803	23.0917	-3.54051	0.00376507	0.0227481	-1.8169
ACDSB	0.435018	21.1835	3.54033	0.00376636	0.0227481	-1.81722
STMN2	0.620715	19.0057	3.54055	0.00378346	0.0228057	-1.82016
NONO	-0.572719	24.9544	-3.53629	0.00379519	0.02285	-1.82447
OLIG1	-0.855683	17.369	-3.53693	0.00381509	0.022895	-1.82765
ADCY1	1.72617	16.2946	3.53682	0.00381584	0.022895	-1.82784
TMED8	0.347288	19.2049	3.53427	0.00380977	0.022895	-1.82811
HDGF	-0.499258	22.9825	-3.53192	0.00382666	0.0229336	-1.83231
COPE	-0.486511	21.1332	-3.53018	0.00384151	0.0229961	-1.83583
RTN4	0.642962	24.7145	3.52782	0.00386038	0.0230826	-1.84036
PEX5R	0.628337	19.9305	3.52805	0.00387949	0.0231703	-1.84356
THOC6	-0.421136	18.4682	-3.52292	0.00389237	0.0232206	-1.84849
2ABB	0.458578	17.4836	3.52149	0.00390289	0.0232512	-1.85105
MYO5A	0.743052	24.4164	3.52344	0.00391336	0.0232512	-1.85182
NUCB2	-0.527093	20.6481	-3.52156	0.00390784	0.0232512	-1.85187
DDX46	-0.463113	22.2091	-3.51981	0.00391533	0.0232512	-1.85407
FHIT	0.412881	19.5353	3.51864	0.00392401	0.0232762	-1.85618
MARK4	0.710655	18.0027	3.51874	0.00394822	0.0233601	-1.86024
NRX3A	0.864999	20.5758	3.51872	0.0039484	0.0233601	-1.86029
FADS2	-0.887129	19.839	-3.51829	0.0039516	0.0233601	-1.86106
PRP6	-0.481963	22.301	-3.51355	0.00396194	0.0233717	-1.86532
HEMH	0.430575	22.2359	3.51347	0.00396252	0.0233717	-1.86545
SYNE2	-0.671169	21.1092	-3.51534	0.00397368	0.0234111	-1.86635
COG8	-0.465569	19.4196	-3.50973	0.00399065	0.0234845	-1.87217
CADM1	0.632516	21.1372	3.5111	0.00400556	0.0235456	-1.87394
PRP19	-0.410436	22.6713	-3.50553	0.00402253	0.0236107	-1.87973
DPYL4	0.498312	23.7437	3.50469	0.00402892	0.0236107	-1.88124
AGAP2	0.679035	21.0609	3.50653	0.00404024	0.0236107	-1.88213
PTPA	0.475561	22.3121	3.50396	0.00403451	0.0236107	-1.88255
TOIP1	-0.389002	22.0124	-3.50279	0.00404345	0.0236107	-1.88465
CCAR1	-0.388319	21.1522	-3.50274	0.0040438	0.0236107	-1.88474
TBB4B	0.663494	27.7234	3.50008	0.0040642	0.0237033	-1.88951
PPIL4	-0.462754	19.2019	-3.49654	0.00409154	0.0238306	-1.89588
CDK14	0.409956	18.8585	3.49607	0.00409517	0.0238306	-1.89672
NDUA6	0.586647	22.1678	3.49688	0.00410864	0.0238391	-1.89848
RL6	-0.465515	23.8012	-3.49467	0.00410603	0.0238391	-1.89924
CEND	1.16779	21.9827	3.49692	0.00411423	0.0238391	-1.89937
DLG1	0.719073	22.8317	3.49683	0.00411492	0.0238391	-1.89953
NCKX2	1.22854	18.9337	3.49574	0.00412342	0.0238581	-1.90149
SP16H	-0.531301	21.9894	-3.49265	0.00412734	0.0238581	-1.90377
PKP4	0.439858	21.1964	3.4906	0.00413777	0.0238918	-1.90655
LA	-0.611248	24.0275	-3.49048	0.00414438	0.0239036	-1.90768
FA98B	-0.468895	21.6011	-3.48741	0.00416279	0.0239832	-1.91227
HMGB3	-0.855064	20.9453	-3.48868	0.00417875	0.0240467	-1.91415
NU133	-0.510888	20.7168	-3.48557	0.00418303	0.0240467	-1.91649
KCAB2	0.976816	21.0621	3.48192	0.00423245	0.0242772	-1.92627
1433B	0.693968	26.2882	3.47951	0.00422554	0.0242643	-1.92648
FCGRN	-1.29779	17.2948	-3.47931	0.00425336	0.0243263	-1.93095
CHERP	-0.389195	20.6047	-3.47686	0.00424675	0.0243263	-1.93123
APOBR	-1.11569	18.4385	-3.4791	0.00425503	0.0243263	-1.93132
NPTXR	1.16101	21.3061	3.47852	0.00425968	0.0243263	-1.93236
LBR	-0.873228	19.7179	-3.47747	0.00426815	0.0243435	-1.93425
COA6	0.716684	19.9487	3.47691	0.00427266	0.0243435	-1.93525
COPB2	-0.458257	23.4205	-3.47315	0.00427669	0.0243435	-1.9379
AP2A1	0.800845	25.2241	3.47537	0.00428515	0.0243651	-1.93802
AP2A2	0.675512	23.8807	3.47404	0.0042959	0.0243996	-1.9404
AIMP2	-0.307909	20.9905	-3.46975	0.00430433	0.0244209	-1.94401
NDUS1	0.783225	24.2979	3.47055	0.00432431	0.0245075	-1.94666
PLCH1	-0.889649	19.4386	-3.46807	0.00434466	0.0245947	-1.95111
QCR6	1.11072	22.5832	3.46668	0.00435609	0.0246016	-1.95361
ITPK1	0.347162	20.1231	3.46429	0.00434912	0.0245947	-1.95384
GTF2I	-0.58779	23.0796	-3.46489	0.0043625	0.0246016	-1.95555
F16B1	0.568069	17.3214	3.46242	0.00436449	0.0246016	-1.95719
FERM2	-0.568845	23.6722	-3.4625	0.00436968	0.0246042	-1.95793
NRX2A	0.496899	18.91	3.4596	0.0043879	0.0246664	-1.96226
MCM7	-0.642349	21.439	-3.4617	0.00439724	0.0246664	-1.96254
RUXF	-0.69233	20.0011	-3.46162	0.00439793	0.0246664	-1.96268
VIAAT	0.892472	19.1915	3.46139	0.00439983	0.0246664	-1.96309
CNKR2	0.6974	18.2767	3.46027	0.00440913	0.0246664	-1.9651
DYL2	0.759746	22.1536	3.46023	0.00440945	0.0246664	-1.96517
DNMT1	-0.560173	20.486	-3.45889	0.00441384	0.0246664	-1.96656
NDUA4	0.873658	22.432	3.45749	0.00443239	0.0247035	-1.97009
UN45A	-0.45154	20.6516	-3.45486	0.00442745	0.0247035	-1.97078
PCAT1	-0.547173	20.767	-3.45639	0.00443468	0.0247035	-1.97103
PBDC1	-0.472088	21.4523	-3.45355	0.00444087	0.0247115	-1.97349
DPP6	0.672843	23.4318	3.45532	0.00445061	0.0247393	-1.97399
AOFA	0.517589	21.9118	3.45017	0.00447293	0.0248369	-1.9801
LMF2	-0.596815	19.9087	-3.44711	0.0045202	0.0250727	-1.98871
PROF1	-1.02866	25.1332	-3.44613	0.00452861	0.0250926	-1.99047
ATPO	0.775518	24.3937	3.44538	0.00453496	0.0251012	-1.99181
CA2D2	0.64836	18.3537	3.44061	0.00456974	0.0252401	-1.99946
ASTN1	0.527718	19.4859	3.43897	0.00456881	0.0252401	-2.00022
PDE2A	0.821002	21.9925	3.43833	0.00459589	0.0253041	-2.00447
ABCE1	-0.387882	23.0241	-3.43587	0.00458966	0.0253041	-2.00492
TBCC	0.435672	20.1317	3.4355	0.00459284	0.0253041	-2.00558
MPRI	-0.80904	22.0752	-3.4371	0.00460654	0.0253231	-2.00667
TAXB1	0.354106	19.5489	3.43364	0.00460906	0.0253231	-2.00892
LANC1	0.628314	23.2398	3.43387	0.00463478	0.0254376	-2.01247
AL5AP	-0.950625	20.176	-3.43046	0.00466476	0.0255715	-2.01859
MARK1	0.437429	21.2857	3.42683	0.00466899	0.0255715	-2.02118
TLN1	-0.73636	26.423	-3.42641	0.00467518	0.0255786	-2.02228
DJB11	-0.687287	21.6092	-3.42718	0.00469379	0.0256266	-2.02447
TBB3	0.563316	24.749	3.42482	0.00468675	0.025615	-2.02478
PHYD1	0.494205	20.5488	3.42408	0.00469946	0.0256307	-2.02697
SYT7	0.81822	20.5495	3.42494	0.00471376	0.0256774	-2.0285
SMCA5	-0.900704	22.3798	-3.42392	0.0047228	0.0256774	-2.03032
MYH9	-0.78525	26.7709	-3.42184	0.00471945	0.0256774	-2.031
IF5A1	-0.493898	23.6577	-3.41785	0.00474915	0.0257938	-2.03732
MYD88	-0.801965	18.3343	-3.41991	0.00475882	0.0258194	-2.03752
FAK2	0.717109	21.713	3.4186	0.00477055	0.0258495	-2.03986
HPLN2	0.935642	21.8941	3.41819	0.00477427	0.0258495	-2.0406
CHD4	-0.454192	22.2024	-3.412	0.00480212	0.0259733	-2.04784
SCAM1	0.594336	21.7099	3.4108	0.00484152	0.0260972	-2.05387
P5CR1	-0.487332	20.1571	-3.40869	0.00483491	0.0260972	-2.05414
ABHD6	0.322164	19.5198	3.40822	0.00483661	0.0260972	-2.05463
HNRPK	-0.552076	25.56	-3.4073	0.00484506	0.0260972	-2.05628
IMDH2	-0.629261	23.0897	-3.40906	0.00485747	0.0261101	-2.05699
UBE2O	0.388703	22.3218	3.40657	0.00485181	0.0261066	-2.05761
MOG	1.08437	22.9223	3.40801	0.00486713	0.0261351	-2.05887
KCC4	0.87783	21.1082	3.40724	0.00487419	0.0261398	-2.06025
ROAA	-0.70037	22.2519	-3.40683	0.00487803	0.0261398	-2.061
HINT1	0.475144	23.5015	3.40123	0.00490117	0.0262368	-2.0672
UBP31	0.713859	16.5609	3.39878	0.00493031	0.0263658	-2.07245
CPNE3	-0.567122	23.4039	-3.39727	0.00494448	0.0263874	-2.07517
DIP2C	0.422889	19.9609	3.39667	0.00494373	0.0263874	-2.0754
PRRC1	-0.427848	20.2369	-3.39362	0.00497241	0.0265093	-2.08089
GGA3	0.880922	19.4439	3.39483	0.00499009	0.0265764	-2.08253
NDUA8	0.826927	22.7554	3.39185	0.00501824	0.0265873	-2.08787
RSU1	-0.403828	21.7693	-3.38951	0.00501139	0.0265873	-2.08829
MTX3	0.429833	20.0827	3.38896	0.00501661	0.0265873	-2.08928
TB10B	0.3937	21.6166	3.38885	0.00501766	0.0265873	-2.08947
ARF4	-0.517047	21.139	-3.38938	0.00502158	0.0265873	-2.08969
CDC5L	-0.491072	22.2274	-3.38898	0.00502273	0.0265873	-2.09006
GANAB	-0.631968	24.8925	-3.38661	0.00504536	0.0266801	-2.09432
HS105	0.461052	24.2203	3.38517	0.00505276	0.0266857	-2.09608
KIF3A	0.393361	21.0708	3.38454	0.0050588	0.0266857	-2.09721
VAMP3	1.15207	22.3579	3.3863	0.00507125	0.0266857	-2.09783
PMM2	-0.507848	19.3423	-3.38445	0.00506609	0.0266857	-2.09821
EF1A2	0.879449	23.2827	3.38569	0.00507715	0.0266857	-2.09894
MTMR2	0.529282	20.3283	3.38405	0.00507203	0.0266857	-2.09919
GSTO1	0.436704	23.7017	3.38207	0.00508261	0.0266875	-2.10167
EF1A1	-0.782356	27.3104	-3.38031	0.00509955	0.0267496	-2.10482
EIF3M	-0.331254	19.9259	-3.37913	0.00511105	0.026783	-2.10696
LGI3	0.743323	19.7208	3.3811	0.00512145	0.0268105	-2.10717
NAA10	-0.310427	20.8619	-3.37708	0.00513089	0.026833	-2.11063
NDUS3	0.694584	23.8477	3.37811	0.00515047	0.0268814	-2.11253
CPSF2	-0.383525	19.32	-3.37588	0.00514263	0.0268674	-2.11279
CACO1	0.428839	20.4227	3.37094	0.00519101	0.0270659	-2.12167
OPA1	0.694192	24.5242	3.37241	0.00519884	0.0270797	-2.12183
NCS1	1.22566	18.1282	3.37076	0.00522272	0.0271769	-2.12573
GSTM3	0.654414	23.4103	3.36904	0.00523975	0.0272092	-2.12882
K1671	0.511898	19.1956	3.36619	0.00524458	0.0272092	-2.13102
UGGG1	-0.41902	23.3928	-3.36574	0.00524254	0.0272092	-2.13103
REPS2	0.442271	20.0986	3.36381	0.00526174	0.0272711	-2.13449
NCAM1	0.807523	25.6389	3.3629	0.00530102	0.0274474	-2.13984
CBX3	-0.640043	22.294	-3.36192	0.00531082	0.0274709	-2.14159
NMDE1	0.980758	17.1991	3.36027	0.00532743	0.0275022	-2.14455
RASM	0.443387	21.0761	3.35811	0.00531901	0.0274859	-2.14475
DAAM1	0.625596	18.5644	3.35798	0.00534874	0.0275305	-2.14844
MDHM	0.795892	26.0986	3.35753	0.00534682	0.0275305	-2.14846
PDPK1	0.407965	20.5088	3.35604	0.00533997	0.0275305	-2.14847
F1711	0.470716	18.872	3.35338	0.00536702	0.0275973	-2.15326
ZN207	-0.453965	19.7206	-3.35245	0.00537648	0.0275992	-2.15493
PPCEL	0.489527	22.1057	3.35283	0.00537928	0.0275992	-2.15505
PCBP2	-0.377431	23.8396	-3.35178	0.00538328	0.0275992	-2.15613
PARVA	-0.486576	21.2724	-3.35072	0.00540081	0.0276619	-2.15884
CDC23	-0.372555	19.5232	-3.34874	0.00541447	0.0277047	-2.1616
6	-0.382539	21.0637	-3.34694	0.00543302	0.0277723	-2.16484
NDUB3	0.679136	21.7362	3.34884	0.00544408	0.0278016	-2.16508
TLN2	0.475887	24.3083	3.3442	0.00546131	0.0278623	-2.16976
RGS6	0.743041	19.5606	3.34553	0.00547833	0.0278937	-2.17102
KAP1	0.625961	19.4677	3.34503	0.00548352	0.0278937	-2.17191
RFC3	-0.578708	17.9304	-3.34316	0.0054788	0.0278937	-2.17242
RPR1B	-0.554569	21.0064	-3.34333	0.0055012	0.0279292	-2.17496
RHOC	-0.511662	22.418	-3.34144	0.00549681	0.0279292	-2.17553
HNRPF	-0.580561	22.2892	-3.34127	0.00552273	0.027984	-2.17867
DNLI3	-0.52034	19.7864	-3.33965	0.00551551	0.0279746	-2.17875
GRIN1	0.800014	22.5696	3.34059	0.00552983	0.0279927	-2.17988
CA198	0.421453	21.5297	3.33608	0.00554616	0.0280298	-2.18436
RL26	-0.372311	21.1781	-3.33592	0.0055479	0.0280298	-2.18466
HDAC2	-0.437429	21.0917	-3.33439	0.00556402	0.028084	-2.18741
SMCE1	-0.541197	20.3326	-3.33447	0.00558635	0.0281578	-2.18995
DDX42	-0.357013	21.7933	-3.33199	0.00558944	0.0281578	-2.19173
TGT	-0.448924	19.534	-3.33097	0.00560025	0.0281851	-2.19356
NDUB9	0.517731	22.001	3.32972	0.00562321	0.0282733	-2.19691
SHAN1	0.732859	17.9369	3.33062	0.00563534	0.028307	-2.19779
TFR1	-0.549776	21.6433	-3.32771	0.00566649	0.0284361	-2.20301
NEC1	0.63986	19.5091	3.32535	0.00569183	0.0285358	-2.20723
RS27L	-0.421225	21.5209	-3.32105	0.00570678	0.0285832	-2.2114
MAL2	1.24275	18.8329	3.32272	0.00572032	0.0286236	-2.21196
RU17	-0.443606	22.9398	-3.31895	0.00572954	0.0286422	-2.21517
RS16	-0.651374	23.6578	-3.31983	0.00575167	0.0287253	-2.21714
SSDH	0.62839	24.0029	3.3179	0.00576474	0.028763	-2.21972
ELAV2	0.583692	18.8992	3.31634	0.00578174	0.0288202	-2.2225
H2A1B;H2A3	-0.905065	23.7382	-3.31598	0.00579378	0.0288527	-2.22405
AT1B2	0.711559	22.6814	3.31298	0.00582686	0.0289621	-2.22944
UMPS	-0.393582	21.4034	-3.31043	0.00582305	0.0289621	-2.23049
WIZ	-0.76689	17.7982	-3.31023	0.00585735	0.0290709	-2.23438
S35U4	-0.701797	19.1254	-3.31	0.00585989	0.0290709	-2.23479
NDUC2	0.685726	22.6334	3.30874	0.00587391	0.0290927	-2.23705
NCEH1	0.751282	20.946	3.3086	0.00587545	0.0290927	-2.2373
CAPS2	0.808452	19.2734	3.3068	0.0058955	0.0291413	-2.24053
AKT1	-0.400431	20.8004	-3.30384	0.00589645	0.0291413	-2.24235
NFS1	0.362101	21.7515	3.3019	0.00591817	0.029221	-2.24583
TMCO1	-0.414951	19.062	-3.30137	0.00592409	0.0292225	-2.24678
COPG1	-0.362949	22.5267	-3.2992	0.00594861	0.0293158	-2.25069
SCG3	0.794596	21.4796	3.30012	0.00597072	0.0293969	-2.25253
EWS	-0.488094	21.3925	-3.29593	0.00599279	0.0294432	-2.25733
RS27	-0.614436	21.2921	-3.29734	0.00600221	0.0294432	-2.25751
ARGL1	-0.551831	20.6945	-3.29728	0.00600292	0.0294432	-2.25762
PI42A	0.491497	22.2045	3.29569	0.00599551	0.0294432	-2.25775
ANLN	0.7806	22.644	3.29679	0.00600848	0.0294432	-2.2585
DDX3X	-0.414859	24.0595	-3.29321	0.0060167	0.0294432	-2.26146
THOC2	-0.404885	19.4149	-3.29295	0.00601965	0.0294432	-2.26192
ATP5L	0.735853	22.7438	3.29303	0.00605145	0.029571	-2.26524
RENT1	-0.349968	23.2643	-3.28952	0.00605907	0.0295805	-2.2681
TB22A	0.675711	17.5516	3.28825	0.00609814	0.0297434	-2.27294
GMPR1	0.51813	20.0282	3.28555	0.00611217	0.029784	-2.27599
NDUAD	0.619747	21.798	3.28302	0.00616748	0.0300254	-2.28322
LY6H	1.07878	20.4249	3.28247	0.00617381	0.0300282	-2.28419
TANC2	0.551155	20.7956	3.28024	0.00619998	0.030097	-2.28819
CRIP1	-0.874256	20.6259	-3.2795	0.00620871	0.030097	-2.28952
DX39A	-0.848006	18.6148	-3.27842	0.00622147	0.030097	-2.29147
CPNE5	0.571216	22.1396	3.27802	0.00622622	0.030097	-2.29219
IQGA1	-0.834526	24.721	-3.27769	0.00623014	0.030097	-2.29278
NUBPL	0.455367	19.6521	3.27566	0.00622069	0.030097	-2.293
ABI1	0.479452	22.8148	3.27555	0.00622506	0.030097	-2.29352
15	0.66426	18.985	3.27691	0.00623933	0.030097	-2.29418
ATPK	0.648138	21.249	3.27619	0.00624785	0.0301075	-2.29547
NU214	-0.325093	21.5084	-3.27404	0.0062399	0.030097	-2.29592
8ODP	-0.554481	19.1996	-3.27222	0.00628652	0.0302583	-2.30173
ERF1	-0.437843	21.4196	-3.26977	0.00629075	0.0302583	-2.3036
NIF3L	0.353606	21.9822	3.26869	0.0063037	0.0302653	-2.30554
ADAS	-0.322165	21.2206	-3.26868	0.00630381	0.0302653	-2.30556
ENPL	-0.849034	26.3113	-3.26935	0.00632943	0.0303603	-2.30775
QCR2	0.609187	24.4707	3.26414	0.00636582	0.0305068	-2.31446
FA50A	-0.629871	19.937	-3.26406	0.00639319	0.0306098	-2.31723
AT2B1	1.02602	24.5059	3.26088	0.00643188	0.0307291	-2.32294
ACSL3	-0.469998	22.0892	-3.25869	0.00643205	0.0307291	-2.32425
BRK1	0.394532	22.6041	3.25778	0.00643577	0.0307291	-2.32515
PTN	-0.904025	21.8176	-3.25771	0.00647067	0.0308674	-2.32862
PSD1	1.06697	19.2578	3.25584	0.00649369	0.0309489	-2.33198
AFG2H	-0.709685	18.2712	-3.25479	0.00650664	0.0309823	-2.33387
GCP60	-0.343538	20.6862	-3.25071	0.00652287	0.0310312	-2.33786
CSKI1	0.721949	22.2123	3.24748	0.00659746	0.0313575	-2.34698
MCM5	-0.647353	20.6227	-3.24557	0.00662147	0.0314429	-2.35041
PPM1E	0.726766	19.8692	3.24438	0.00663646	0.0314601	-2.35255
NDUAA	0.722639	22.8456	3.24432	0.00663716	0.0314601	-2.35265
APBB1	0.523383	19.3199	3.24081	0.00665436	0.031513	-2.35637
ACYP2	0.699027	23.3604	3.24153	0.0066724	0.0315596	-2.35765
DMXL1	0.383693	18.6374	3.23848	0.00667629	0.0315596	-2.35984
TOLIP	0.493837	21.9793	3.23331	0.0067499	0.0318786	-2.36985
SUN2	-0.569126	20.8568	-3.23277	0.00678429	0.0320058	-2.37338
ZC3HF	-0.355849	20.401	-3.22966	0.00678911	0.0320058	-2.37568
NIPBL	-0.455529	19.0927	-3.2278	0.00681321	0.0320676	-2.37903
NU155	-0.373099	20.2154	-3.2277	0.00681453	0.0320676	-2.37921
GSK3A	0.618895	21.2989	3.22946	0.00682694	0.0320971	-2.3793
SEP11	0.516632	25.0032	3.22529	0.00684577	0.0321566	-2.38353
PLOD3	-0.903339	21.0003	-3.22677	0.00686189	0.0322033	-2.38413
RELCH	0.454877	21.3735	3.22137	0.00690475	0.0323753	-2.39129
TMX2	-0.436352	20.5876	-3.21947	0.00692205	0.0324273	-2.394
C2C4C	0.864677	18.9899	3.22091	0.00693869	0.03244	-2.39465
ARFP2	0.409616	20.2549	3.21827	0.00693787	0.03244	-2.39616
IF6	-0.298604	20.8266	-3.21784	0.00694343	0.03244	-2.39692
PDIA6	-0.80596	23.9447	-3.21803	0.00697667	0.0325339	-2.39981
TOM40	-0.629303	18.6886	-3.21778	0.00697992	0.0325339	-2.40025
RS15	-0.706764	22.0947	-3.21761	0.00698225	0.0325339	-2.40056
ZNRF2	0.633312	16.586	3.21384	0.00699647	0.0325711	-2.40411
COX7C	0.661435	21.4748	3.21435	0.0070256	0.0326702	-2.40641
TIA1	-0.634302	20.0416	-3.21353	0.00703655	0.0326702	-2.40788
PPM1K	0.538935	17.8974	3.21121	0.0070316	0.0326702	-2.40884
TTPAL	0.674822	17.6499	3.21191	0.0070499	0.032703	-2.41005
TGFI1	-0.641202	18.0176	-3.21141	0.0070566	0.032705	-2.41095
PNM8B	0.894309	17.5054	3.21035	0.00707904	0.0327508	-2.41357
SYQ	-0.356652	22.9299	-3.20782	0.00707704	0.0327508	-2.41492
NDEL1	0.772905	19.4059	3.20888	0.00709888	0.0328018	-2.41622
ITA1	-0.386576	19.5624	-3.20592	0.00710266	0.0328018	-2.41834
SNW1	-0.555789	20.9437	-3.20746	0.00711799	0.0328145	-2.41876
MTCH1	0.477638	21.4652	3.20544	0.00711711	0.0328145	-2.4199
XRN2	-0.393998	20.4434	-3.20314	0.00714033	0.0328884	-2.42333
GBRL2	0.521775	22.4404	3.20333	0.007164	0.0329392	-2.42529
RFIP5	0.466234	20.7716	3.20204	0.00716325	0.0329392	-2.42601
ATP5J	0.629532	23.2429	3.20267	0.00718304	0.0329686	-2.42735
TWF1	-0.453129	22.4145	-3.20055	0.00717885	0.0329686	-2.42827
CAD13	0.701954	21.4217	3.2015	0.00719899	0.0330128	-2.42945
MTX2	0.471217	20.9912	3.19817	0.00721616	0.0330624	-2.43296
ILF3	-0.524102	24.3656	-3.19651	0.00723097	0.0331012	-2.43525
PACN2	0.559325	23.3404	3.19658	0.00725639	0.0331797	-2.4374
PLCX3	0.813203	17.8314	3.19699	0.00726084	0.0331797	-2.43753
H4	-1.17614	26.6344	-3.19557	0.00728045	0.0332402	-2.44008
IGS21	0.672097	20.2271	3.19454	0.00729472	0.0332762	-2.44193
SCO1	0.556637	20.6864	3.19265	0.0073209	0.0333191	-2.44531
ACOX1	-0.491375	22.145	-3.19062	0.00732039	0.0333191	-2.4465
DDX18	-0.406419	19.1288	-3.18984	0.0073233	0.0333191	-2.44723
SDHF2	0.406899	17.7804	3.18639	0.00737147	0.033509	-2.45342
AP1B1	0.447674	23.7281	3.18531	0.00738654	0.0335483	-2.45535
HPCL1	0.68686	20.6361	3.1863	0.00740964	0.0336092	-2.45669
GNAI3	-0.521895	21.2176	-3.18608	0.00741284	0.0336092	-2.4571
COX7R	0.771734	21.817	3.18331	0.00745189	0.0337017	-2.46206
HINT3	0.462144	20.923	3.1812	0.00745264	0.0337017	-2.46341
ATG2B	0.452422	19.253	3.18071	0.00745156	0.0337017	-2.46362
SCG1	1.20972	21.1072	3.18173	0.00747427	0.0337118	-2.46489
NIPS1	0.473098	22.85	3.17978	0.00747066	0.0337118	-2.46578
MTMR1	0.336632	21.1684	3.17916	0.00747351	0.0337118	-2.4664
MFR1L	0.515489	20.4714	3.17844	0.00751161	0.033851	-2.47
RUVB1	-0.439679	23.4521	-3.17564	0.00752375	0.0338764	-2.47272
ASPH	-0.501974	21.8328	-3.17657	0.00753751	0.033909	-2.47329
SFPQ	-0.521755	24.9444	-3.17406	0.00754637	0.0339196	-2.47555
RPGF4	0.864883	18.9586	3.17523	0.00756703	0.033945	-2.47653
AN32B	-0.600111	21.5982	-3.17512	0.00756863	0.033945	-2.47673
RNH2B	-0.831003	16.7453	-3.17453	0.00757709	0.033945	-2.47779
MAPK2	-0.540919	20.3248	-3.17446	0.00757806	0.033945	-2.47791
ADCY5	0.831009	17.4141	3.17333	0.0075944	0.033989	-2.47994
SF3B6	-0.472911	20.1041	-3.17037	0.00760776	0.0340196	-2.48285
VASP	-0.733511	21.9171	-3.17068	0.00763276	0.0340438	-2.4847
CHP3	0.508884	18.9627	3.16918	0.0076249	0.0340438	-2.48498
HECW2	0.456055	18.8259	3.16852	0.0076263	0.0340438	-2.4855
NDUS7	0.623672	21.4305	3.16862	0.00766264	0.0341369	-2.48839
ODO1	0.614335	23.9083	3.16772	0.0076669	0.0341369	-2.48928
T2FB	-0.496323	20.1962	-3.16565	0.00767638	0.0341369	-2.49132
KIF2A	0.424842	22.9789	3.16484	0.00767981	0.0341369	-2.4921
DGLA	0.542244	19.0098	3.16446	0.00771374	0.0342585	-2.49507
RS20	-0.518994	21.9333	-3.16353	0.00772821	0.0342735	-2.4968
VIGLN	-0.383887	23.801	-3.1614	0.00773028	0.0342735	-2.49828
SMAP1	0.384505	20.943	3.1578	0.00778335	0.0344795	-2.50473
RALY	-0.481812	22.937	-3.1578	0.00779181	0.0344877	-2.50541
MCM2	-0.537163	20.4758	-3.15882	0.00780645	0.0344939	-2.50594
EF1G	-0.413351	24.454	-3.15648	0.00780293	0.0344939	-2.5071
CC127	0.394763	19.4213	3.15491	0.00782625	0.0345477	-2.50992
BABA1	0.509421	18.5399	3.15433	0.00784334	0.0345477	-2.51163
SUCA	0.498389	22.8861	3.15431	0.00784368	0.0345477	-2.51167
NUMA1	-0.484497	24.6324	-3.15365	0.00784513	0.0345477	-2.51219
PDK3	0.458406	20.8205	3.15282	0.00786592	0.0346101	-2.51434
GCSP	-0.581665	21.348	-3.15255	0.00789991	0.0347303	-2.51717
DIRA2	0.576404	20.0833	3.1486	0.00795944	0.0348744	-2.52425
DD19B	-0.700712	16.7767	-3.14706	0.00795587	0.0348744	-2.52493
RL8	-0.427179	23.4309	-3.14645	0.00795323	0.0348744	-2.5251
RBM15	-0.452085	20.0164	-3.14659	0.00795469	0.0348744	-2.52513
ASNS	-0.36718	20.8953	-3.145	0.00797526	0.0349143	-2.52771
PP1RA	-0.636228	15.9613	-3.14115	0.00803381	0.0351402	-2.53461
LUC7L	-0.405713	21.3523	-3.14073	0.00804033	0.0351402	-2.53537
TMEM9	0.479021	19.4254	3.14041	0.00805376	0.0351694	-2.5366
KKCC2	0.64542	20.8652	3.14052	0.00808242	0.0352061	-2.53872
SMC1A	-0.477593	23.0018	-3.1392	0.00807218	0.0352061	-2.53876
CLH1	0.749586	26.9098	3.13876	0.00807899	0.0352061	-2.53955
QCR1	0.724676	24.4222	3.13947	0.00809856	0.0352176	-2.5406
TBA1A	0.629282	28.2407	3.137	0.0080976	0.0352176	-2.54207
TRM2A	-0.3572	18.0265	-3.13257	0.00816607	0.0354738	-2.55001
TCEA1	-0.476499	21.6614	-3.1328	0.00817109	0.0354738	-2.55024
RS12	-0.527899	22.807	-3.13227	0.00820009	0.0355701	-2.55275
PTGDS	0.616338	22.0284	3.13093	0.00823103	0.0356398	-2.5559
MAST3	0.781426	19.1355	3.13056	0.00823667	0.0356398	-2.55655
EIF3K	-0.361764	20.4055	-3.1289	0.00822326	0.0356398	-2.55659
AKAP2	-0.492454	19.7994	-3.1281	0.00824454	0.0356443	-2.55868
CRAC1	0.513754	20.8888	3.12896	0.00825437	0.0356572	-2.55887
PALM2	0.606466	20.135	3.12773	0.00828111	0.0357136	-2.56162
VINC	-0.52235	25.473	-3.12608	0.00826748	0.0356843	-2.56164
GPC5	1.27623	17.1094	3.12538	0.00831818	0.0358365	-2.56583
CN37	1.27407	26.3788	3.12505	0.00832337	0.0358365	-2.56642
PAXI	-0.655463	20.6636	-3.12449	0.00833225	0.0358452	-2.56743
LSAMP	0.80785	23.5599	3.12338	0.00834986	0.0358689	-2.56942
AMOT	0.556827	18.1079	3.12127	0.00835222	0.0358689	-2.57091
SRP72	-0.360761	22.2367	-3.12033	0.00835841	0.0358689	-2.57195
U2AF2	-0.509035	22.4489	-3.11778	0.00842794	0.0361376	-2.57863
PHIPL	0.474614	23.5743	3.11536	0.0084378	0.0361501	-2.58086
PUR2	-0.456634	23.5294	-3.11406	0.00845875	0.0362101	-2.5832
SEM4D	0.641211	19.6247	3.11465	0.00848928	0.0362812	-2.58503
RAN	-0.381194	24.5547	-3.11299	0.00847598	0.0362541	-2.58512
FUBP3	-0.536248	22.5731	-3.11265	0.00851971	0.0363815	-2.58848
I2BPL	-0.400406	20.155	-3.10835	0.00855111	0.0364857	-2.59343
PABP1	-0.411476	24.6143	-3.10698	0.00857348	0.0365512	-2.5959
SGPL1	-0.444546	20.2164	-3.10537	0.00860334	0.0366485	-2.59903
NBEA	0.477419	21.4529	3.10536	0.00861835	0.0366526	-2.60011
TMUB1	-0.390955	18.284	-3.1044	0.00861556	0.0366526	-2.60051
GPD1L	0.536602	22.3269	3.10312	0.00867715	0.0368726	-2.60566
CAD20	0.684448	18.9137	3.10237	0.00868964	0.036881	-2.60702
FCSD2	-0.613924	18.7956	-3.10215	0.00869329	0.036881	-2.60741
SRSF7	-0.56647	22.3732	-3.10069	0.0087173	0.0369529	-2.61001
CY1	0.641411	22.4461	3.09573	0.00879981	0.0372723	-2.61889
RL21	-0.434179	22.2889	-3.09189	0.0088268	0.0373563	-2.62319
KI21A	0.439308	23.2167	3.09115	0.00883553	0.0373629	-2.62426
GBG4	0.515947	18.5714	3.0906	0.00885376	0.0373796	-2.62586
HSBP1	0.352147	20.5867	3.09006	0.00885382	0.0373796	-2.62621
COG1	-0.419582	19.6095	-3.08942	0.00886472	0.0373953	-2.62736
FRDA	0.485755	18.4923	3.08872	0.00888027	0.0374307	-2.62887
CDK5	0.39694	22.2236	3.08739	0.00889896	0.0374791	-2.631
RL31	-0.671351	22.0047	-3.08876	0.00891713	0.0375103	-2.63136
CYGB	0.682287	16.9647	3.08742	0.00892695	0.0375103	-2.63289
WDR82	-0.297723	21.3432	-3.08568	0.00892795	0.0375103	-2.63406
LC7L3	-0.570815	21.1874	-3.08592	0.00896524	0.0376367	-2.63643
KCRB	0.969115	26.9084	3.08427	0.00899336	0.037694	-2.63938
RL22	-0.480272	22.1333	-3.08293	0.00898397	0.037685	-2.63961
RS26	-0.630532	21.7202	-3.08355	0.00900574	0.0376956	-2.64068
SPEE	-0.377661	22.2813	-3.08098	0.00900819	0.0376956	-2.64248
RTRAF	-0.304505	22.9427	-3.07958	0.00903218	0.0377557	-2.64499
SRS10	-0.443204	21.8661	-3.07983	0.00903705	0.0377557	-2.64516
RS15A	-0.44403	22.8419	-3.07887	0.00904442	0.0377563	-2.64626
ARFG1	0.513834	21.7214	3.0796	0.00907355	0.0378192	-2.64774
NSUN2	-0.445816	20.6793	-3.07768	0.00907399	0.0378192	-2.649
NAMPT	-1.21832	24.8499	-3.07814	0.00909862	0.0378613	-2.65034
BUB3	-0.399626	22.0414	-3.07587	0.00909607	0.0378613	-2.65162
RUFY1	-0.372738	21.5553	-3.07514	0.00910879	0.0378734	-2.65294
WBP11	-0.359914	20.3599	-3.07123	0.00917684	0.0381081	-2.65995
LRC59	-0.492087	22.5459	-3.07111	0.00919173	0.0381081	-2.661
CPSF5	-0.412067	22.0136	-3.07063	0.00918731	0.0381081	-2.66102
PR40A	-0.503979	21.79	-3.07157	0.00920311	0.0381081	-2.66145
NHRF1	0.729493	23.8313	3.07179	0.00920908	0.0381081	-2.66171
NOP56	-0.346539	22.4838	-3.07009	0.00919662	0.0381081	-2.66197
DGKB	0.557977	20.5514	3.07005	0.00923952	0.0382037	-2.66481
SHOT1	0.529152	22.4543	3.06437	0.00933961	0.038587	-2.67496
LRC57	0.558208	21.5866	3.06178	0.00938566	0.0387355	-2.67959
ADDG	0.584868	23.8447	3.06096	0.00939043	0.0387355	-2.68042
NDUA3	0.604573	20.172	3.05929	0.00943011	0.0388174	-2.68403
ACINU	-0.482935	22.606	-3.05737	0.00943123	0.0388174	-2.68534
CRYL1	0.413073	22.7539	3.05677	0.00943262	0.0388174	-2.68582
U3IP2	-0.469385	20.0336	-3.05625	0.00945132	0.0388637	-2.68735
PCCB	0.387924	22.6435	3.05172	0.00952367	0.0391304	-2.69486
CATD	0.536959	24.8277	3.04941	0.0095656	0.0392466	-2.69899
FSD1	0.397336	20.9574	3.04934	0.00956701	0.0392466	-2.69913
DCTN1	0.403837	24.5735	3.04786	0.00959396	0.0393262	-2.70177
EIF3B	-0.352699	22.5964	-3.04671	0.00961486	0.0393809	-2.70382
TXND5	-0.626298	22.5342	-3.04719	0.00964931	0.039491	-2.70566
PHP14	0.565084	22.8729	3.04621	0.00966721	0.0395332	-2.7074
MAST1	0.463423	19.0408	3.03961	0.00975509	0.0398613	-2.71711
RL27A	-0.565111	22.0615	-3.04004	0.00978107	0.0399049	-2.71842
GRB2	0.352832	23.289	3.03806	0.00977444	0.0399049	-2.7193
XPO2	-0.306432	23.2712	-3.03662	0.00980127	0.0399561	-2.72188
WIPF3	0.637744	18.8681	3.03696	0.00983852	0.0400453	-2.72393
RGN	0.401982	19.661	3.03533	0.00982529	0.0400227	-2.72418
MSI2H	-0.424135	21.066	-3.03459	0.00984864	0.0400553	-2.72608
SATT	0.411409	20.8035	3.03365	0.00985668	0.0400567	-2.72718
NFASC	1.02268	24.6128	3.03442	0.00988602	0.0401035	-2.72846
TPR	-0.359167	24.0752	-3.03266	0.00987532	0.0401012	-2.72896
ZN512	-0.443987	20.4821	-3.03195	0.00989832	0.0401035	-2.73081
S27A4	0.446978	20.7421	3.03191	0.00989897	0.0401035	-2.73088
AKT3	0.392457	19.8313	3.03037	0.00991846	0.0401513	-2.73306
RAD50	-0.492272	22.3022	-3.0303	0.00995253	0.0402579	-2.73515
NDUS2	0.55912	22.5439	3.03026	0.00996451	0.0402752	-2.7359
SF3A2	-0.487949	20.7074	-3.02774	0.0100011	0.0403603	-2.73973
FXR1	-0.309395	21.5505	-3.02611	0.00999913	0.0403603	-2.74067
RPAB3	-0.578539	18.8491	-3.02743	0.0100181	0.0403808	-2.74094
RL3	-0.492831	24.4251	-3.02493	0.0100216	0.0403808	-2.74279
SMC2	-0.503478	20.1156	-3.0259	0.0100359	0.0404072	-2.743
SIK3	0.313859	19.787	3.02337	0.0100513	0.0404378	-2.74556
GRAP1	0.328265	22.9404	3.02225	0.0100728	0.0404931	-2.74757
NDUBA	0.627173	22.339	3.02315	0.0100998	0.0405704	-2.74858
HMGB1	-0.79853	25.0745	-3.02133	0.0101347	0.0406702	-2.75182
THIL	0.43922	24.4752	3.01874	0.0101402	0.0406702	-2.75385
S4A10	0.662802	20.9031	3.01864	0.0101866	0.0408246	-2.75662
FAHD1	0.542381	22.0796	3.018	0.0101991	0.0408272	-2.75777
AN32A	-0.613997	22.3096	-3.0178	0.0102029	0.0408272	-2.75813
SC31A	-0.388819	23.2713	-3.01317	0.0102482	0.040977	-2.7638
AK1C1	0.514024	21.3464	3.01187	0.0103185	0.0411948	-2.76871
LZTL1	0.435581	21.6041	3.0104	0.0103121	0.0411948	-2.76931
CLPP	-0.387358	20.4156	-3.00898	0.0103303	0.0412104	-2.77129
SRPRA	-0.369743	20.0502	-3.00846	0.0103405	0.0412195	-2.77222
TOP2B	-0.460888	23.1431	-3.00515	0.0104154	0.041455	-2.77868
SMRC2	-0.362064	22.1689	-3.00483	0.010412	0.041455	-2.7787
SEPT7	0.532609	25.517	3.00418	0.0104248	0.0414607	-2.77985
AP3M2	0.431584	21.2736	3.00382	0.0104419	0.0414969	-2.78106
SEC13	-0.39097	20.7231	-3.00271	0.010454	0.0415133	-2.78248
WNK2	0.643549	19.1791	3.00332	0.0104871	0.0415909	-2.78395
COPZ1	-0.331826	20.3675	-3.00093	0.0104895	0.0415909	-2.78566
HMGA1	-0.720117	21.5301	-3.00175	0.0105185	0.0416517	-2.78675
PRP16	-0.410218	18.5861	-2.99936	0.0105208	0.0416517	-2.78846
CLIC1	-1.1101	23.1959	-2.9973	0.0106076	0.0419002	-2.79469
THOP1	-0.28346	23.0051	-2.99528	0.0106027	0.0419002	-2.79575
TP53B	-0.374206	22.3363	-2.99526	0.0106032	0.0419002	-2.79579
GLNA	1.0699	24.9879	2.99555	0.0106429	0.0420076	-2.7978
RL13	-0.580941	23.6053	-2.9944	0.0106662	0.0420366	-2.79986
EP15R	0.37592	22.7341	2.99214	0.0106664	0.0420366	-2.80137
CYC	0.894864	23.8195	2.99311	0.0106925	0.0421076	-2.80217
EI2BA	-0.360622	21.8165	-2.99031	0.0107035	0.0421192	-2.80463
ARC1A	0.357479	23.8699	2.9889	0.0107322	0.0422002	-2.80714
SC24A	-0.614595	20.1491	-2.98941	0.0107676	0.0423008	-2.80875
RAVR1	-0.551694	20.255	-2.98831	0.0107902	0.0423008	-2.81072
SDHB	0.453347	23.1162	2.98637	0.010788	0.0423008	-2.81188
ERF3A	-0.313083	22.997	-2.98615	0.0107885	0.0423008	-2.81206
BAG4	0.433278	18.2639	2.98333	0.0108464	0.042489	-2.81708
THOC4	-0.553893	21.3719	-2.98443	0.0108699	0.0425491	-2.81762
GD1L1	0.645889	20.7231	2.9824	0.0109118	0.0426494	-2.82124
MAT2B	0.30083	22.3444	2.98062	0.0109024	0.0426444	-2.82192
CPNE4	0.626915	19.5725	2.98104	0.01094	0.0427276	-2.82367
CASP3	-1.12412	20.3947	-2.97842	0.0109945	0.0429011	-2.82833
MCM4	-0.548764	21.3523	-2.97812	0.0110009	0.0429011	-2.82888
MRVI1	0.437683	19.3495	2.97548	0.0110136	0.0429185	-2.83131
PTBP3	-0.816186	19.6499	-2.9741	0.0110851	0.0431325	-2.83603
TACO1	0.324218	20.7776	2.9723	0.0110761	0.0431299	-2.83676
ATPB	0.856013	26.6826	2.97258	0.011117	0.043198	-2.83873
MYO1D	0.513998	21.4608	2.97212	0.0111268	0.043198	-2.83956
RS11	-0.474071	23.5863	-2.97055	0.0111206	0.043198	-2.84029
RS25	-0.547947	22.5412	-2.96885	0.0111959	0.0434342	-2.84538
RUN3A	0.68571	19.3709	2.96588	0.0112592	0.0436471	-2.85066
UBC9	-0.495674	20.7728	-2.96349	0.0113104	0.0437804	-2.85492
RFC4	-0.437017	19.851	-2.96196	0.0113063	0.0437804	-2.85574
TPPC9	0.315169	20.0284	2.95928	0.0113538	0.043916	-2.85999
SF3A1	-0.358845	22.7861	-2.95778	0.0113862	0.0440087	-2.86267
MESD	-0.387297	21.7394	-2.9572	0.0113987	0.0440241	-2.86369
NDUB7	0.680769	20.5769	2.95837	0.0114209	0.0440775	-2.86405
GP158	0.620201	21.1271	2.95626	0.0114666	0.044221	-2.86779
TBC24	0.462127	21.8734	2.95432	0.0114858	0.0442295	-2.87007
RED	-0.406229	20.4091	-2.95337	0.011482	0.0442295	-2.87053
MAP7	0.795134	20.5617	2.95316	0.0115342	0.0443507	-2.87331
CCD12	-0.466462	19.8653	-2.95209	0.0115205	0.0443307	-2.87334
ASCC3	-0.330911	20.0033	-2.95039	0.0115472	0.0443677	-2.87583
IF4E	-0.279202	20.8013	-2.94925	0.0115723	0.0444314	-2.87787
IDHC	-0.700638	24.734	-2.94893	0.0116271	0.0445298	-2.88084
GORS2	-0.279669	22.1721	-2.94726	0.0116159	0.0445298	-2.8814
TNPO3	-0.318782	20.093	-2.9472	0.0116174	0.0445298	-2.88152
RGS17	0.679677	18.3146	2.94759	0.0116567	0.0445298	-2.88322
RDH10	-0.721087	17.1836	-2.94758	0.011657	0.0445298	-2.88325
COX7B	0.643413	20.8395	2.94726	0.0116641	0.0445298	-2.88381
H2AZ;H2AV	-0.768009	22.626	-2.94686	0.0116729	0.0445298	-2.88452
RASK	0.57398	22.3471	2.94678	0.0116748	0.0445298	-2.88467
SAFB2	-0.465972	22.7663	-2.94508	0.0116747	0.0445298	-2.88582
SPT5H	-0.375076	21.1278	-2.94335	0.0117027	0.0446038	-2.88838
MCM6	-0.605386	21.1718	-2.94345	0.0117487	0.0447462	-2.89059
TBCD1	0.565696	17.0604	2.94068	0.0117665	0.044777	-2.89334
PGFRB	0.794499	22.5807	2.94174	0.0117867	0.0447929	-2.89362
ACYP1	0.372342	20.9301	2.94015	0.0117739	0.044777	-2.89407
NDUB5	0.879475	21.9582	2.94053	0.0118139	0.0447984	-2.89578
EI2BB	-0.300775	20.6837	-2.93915	0.0117965	0.0447975	-2.89587
IMPA1	0.435357	22.9717	2.93892	0.0118059	0.0447984	-2.89648
K2C74_CON-HUMAN,K2C74	-1.217	21.6726	-2.93958	0.0118351	0.044846	-2.89746
ADAP1	0.499555	20.9283	2.93699	0.0118935	0.0449741	-2.90208
LRP1B	0.399283	16.8292	2.93505	0.0118887	0.0449741	-2.90316
RBM14	-0.290019	22.7252	-2.93478	0.0118948	0.0449741	-2.90364
T3HPD	-0.442956	20.9846	-2.93453	0.0119111	0.0450031	-2.9046
S7A14	1.43122	19.3439	2.93468	0.0119457	0.0450475	-2.90619
FLNA	-1.03375	26.79	-2.93397	0.0119617	0.0450475	-2.90744
RASA3	-0.376128	19.9245	-2.93237	0.0119494	0.0450475	-2.90794
SRP14	-0.383431	22.8972	-2.93162	0.0119665	0.0450475	-2.90928
CPTP	0.5017	17.7604	2.93147	0.0119698	0.0450475	-2.90953
TR150	-0.427421	22.6257	-2.93145	0.0119747	0.0450475	-2.90978
SUN1	-0.390384	18.9971	-2.92936	0.0120179	0.0451774	-2.91329
TTC9A	0.345046	19.7388	2.92675	0.0120777	0.0453696	-2.91794
KCTD8	0.890488	18.0108	2.92626	0.0121378	0.0455627	-2.92114
BORG4	0.678202	22.584	2.92525	0.0121611	0.0455829	-2.92294
PNKP	-0.501705	18.8052	-2.92435	0.0121614	0.0455829	-2.92357
AGAP3	0.475919	20.9986	2.9244	0.0121694	0.0455829	-2.92392
ARMC1	0.50969	18.4012	2.92277	0.01218	0.0455896	-2.92553
CAMP1	0.297132	20.5358	2.92046	0.0122229	0.0456661	-2.92914
AP2S1	0.502097	21.684	2.92164	0.0122448	0.0456661	-2.92937
RM02	-0.352041	19.0568	-2.92018	0.0122293	0.0456661	-2.92964
BAX	-0.489716	20.5031	-2.92124	0.0122539	0.0456661	-2.93007
NC2B	-0.431162	19.8291	-2.92016	0.0122406	0.0456661	-2.93018
MTA2	-0.472092	21.2089	-2.92069	0.0122554	0.0456661	-2.93051
VAS1	0.765868	21.1404	2.92091	0.0122617	0.0456661	-2.93066
PEBB	-0.667452	20.566	-2.92051	0.012271	0.0456681	-2.93137
MYG1	-0.313843	20.6335	-2.91725	0.0122975	0.0457342	-2.93485
PI4KA	0.504419	21.6281	2.91833	0.0123219	0.0457594	-2.93525
ANKY2	0.363799	21.0759	2.91678	0.0123086	0.0457427	-2.93569
TM100	-0.776252	17.7247	-2.9178	0.0123341	0.0457721	-2.93617
NBN	-0.374062	18.951	-2.91365	0.0123819	0.045917	-2.94125
OPALI	1.20504	19.6768	2.91388	0.0124261	0.0460481	-2.94314
AGRIN	-0.670374	23.4194	-2.91219	0.012466	0.0461305	-2.94614
TTC1	0.431938	22.284	2.91064	0.0124638	0.0461305	-2.94711
EMC8	-0.393818	19.3644	-2.90959	0.0124777	0.0461408	-2.94847
KIF1A	0.509534	22.437	2.90839	0.0125561	0.0463979	-2.95289
MY18A	0.39036	23.8398	2.90391	0.0126131	0.0465755	-2.95857
UH1BL	0.311909	19.4185	2.90245	0.012648	0.0466714	-2.96116
QKI	-0.480178	22.9768	-2.90219	0.0126696	0.0467181	-2.96232
FKBP9	-0.743188	21.7351	-2.90149	0.0127214	0.0468177	-2.96514
PP1R7	0.326034	23.2353	2.89983	0.0127111	0.0468177	-2.96582
CISY	0.506448	24.3863	2.8995	0.0127236	0.0468177	-2.96661
GOSR1	-0.34992	19.1461	-2.89879	0.0127363	0.0468177	-2.96768
PRS6B	-0.318338	23.6064	-2.89857	0.0127415	0.0468177	-2.96806
DCPS	-0.525451	20.8269	-2.8992	0.0127768	0.0469144	-2.96921
KAPCB	0.379574	20.8743	2.89577	0.0128095	0.0470012	-2.97304
LC7L2	-0.566842	22.0898	-2.89694	0.0128315	0.0470048	-2.97321
GEPH	0.432956	22.8451	2.89539	0.0128297	0.0470048	-2.9742
ASAP1	0.44182	21.3165	2.89462	0.012853	0.0470048	-2.97577
PDS5A	-0.72484	19.508	-2.89542	0.0128686	0.0470048	-2.97592
ITSN1	0.394268	22.5354	2.89411	0.0128498	0.0470048	-2.97598
TIM9	0.500266	21.2415	2.89523	0.0128733	0.0470048	-2.97625
CCD91	0.329455	20.4601	2.89314	0.0128736	0.0470048	-2.97771
CC50A	0.864018	21.1644	2.89437	0.0128943	0.0470225	-2.97778
NDUAC	0.58665	21.6168	2.89372	0.0129102	0.0470396	-2.97893
PARP1	-0.517185	24.4135	-2.89266	0.0128965	0.0470225	-2.97906
HNRH3	-0.270737	22.5127	-2.89094	0.0129274	0.0470695	-2.98162
RFA3	-0.550263	20.0411	-2.89021	0.0129964	0.0472876	-2.98516
GPC5B	0.49823	21.176	2.88934	0.0130177	0.0473321	-2.9867
ZN326	-0.382258	20.4698	-2.88663	0.0130337	0.0473575	-2.98928
GSTM2	0.460433	23.1423	2.88647	0.0130488	0.047379	-2.99005
HGH1	-0.38583	19.5031	-2.88529	0.0130668	0.0474117	-2.99166
PP4C	-0.437149	18.1545	-2.88301	0.0131236	0.0475845	-2.99571
FUBP2	-0.44734	24.1485	-2.88136	0.0131646	0.0476999	-2.99863
MATN2	-0.741787	20.8807	-2.88214	0.0131964	0.047782	-2.99946
CRBN	0.394643	18.2583	2.87847	0.013237	0.0478956	-3.00376
EAA1	0.676966	23.1226	2.87934	0.0132667	0.04797	-3.00443
OMGP	0.688231	21.8447	2.87791	0.0133027	0.0480666	-3.00696
MRP	-0.666906	22.297	-2.87704	0.0133246	0.0481052	-3.00851
RGRF2	0.747871	19.1271	2.87676	0.0133318	0.0481052	-3.00901
RL1D1	-0.706619	20.6494	-2.87012	0.0135006	0.0486498	-3.02078
ITB1	-0.555395	22.5898	-2.87008	0.0135014	0.0486498	-3.02084
NSRP1	-0.558889	17.0684	-2.8657	0.0135731	0.0488743	-3.0269
AP3B1	-0.381928	22.4956	-2.86467	0.0135882	0.0488952	-3.02826
ADT2	0.556192	22.717	2.86537	0.0136225	0.0489241	-3.02919
PPAL	-0.414224	20.9869	-2.8641	0.0136143	0.0489241	-3.02974
THOC5	-0.521966	18.8675	-2.86498	0.0136325	0.0489241	-3.02988
TIMP1	-0.981449	19.0856	-2.86493	0.0136338	0.0489241	-3.02997
TF3C5	-0.369138	19.3523	-2.86103	0.0136823	0.0490643	-3.0347
DLGP2	0.748396	18.4809	2.86118	0.013731	0.049205	-3.03661
3	0.576296	20.0662	2.85949	0.013775	0.0492951	-3.0396
NUP93	-0.345923	22.1882	-2.85748	0.0137749	0.0492951	-3.04101
PLGT3	-0.615616	19.3346	-2.85812	0.0138107	0.0493887	-3.04202
RL4	-0.47061	23.9344	-2.85558	0.0138293	0.0494216	-3.04457
CLPX	-0.267363	19.9164	-2.85422	0.0138604	0.0494988	-3.0468
CNO10	-0.445812	17.4935	-2.85364	0.0138755	0.0495188	-3.04781
NFU1	0.402126	20.2359	2.85206	0.0139221	0.049651	-3.05082
CDC73	-0.334351	19.9778	-2.85084	0.0139495	0.0497146	-3.05278
DPYL1	0.508669	25.0401	2.8478	0.0140301	0.0499584	-3.05817
THEM6	-0.355012	20.4742	-2.84754	0.014037	0.0499584	-3.05863

## Sheet: TOP_DEG_ShortvsLong_recurrent.
ID	logFC	AveExpr	t	P.Value	adj.P.Val	B	SYMBOL
FCGR3A/B	1.34596	10.1786	4.0547	0.000317951	0.141438	0.186185	FCGR3B
SRGN	1.30149	10.6298	3.94267	0.000433647	0.141438	-0.0691702	SRGN
HELLS	-1.28341	7.92368	-3.79591	0.000649157	0.141438	-0.401249	HELLS
FCGR2A	1.07438	10.4425	3.74581	0.00074436	0.141438	-0.513892	FCGR2A
LST1	0.998856	9.12376	3.73822	0.000759906	0.141438	-0.530905	LST1
C1QA	1.12295	10.2261	3.65065	0.000963948	0.141438	-0.726643	C1QA
INPP5D	1.02082	8.75302	3.63756	0.000998696	0.141438	-0.755781	INPP5D
C1QC	1.14956	10.6486	3.61409	0.00106407	0.141438	-0.807952	C1QC
EZH2	-1.74709	8.57236	-3.60465	0.00109787	0.141438	-0.833038	EZH2
MFGE8	-1.1694	10.4826	-3.58972	0.00113634	0.141438	-0.862006	MFGE8
EPM2AIP1	-0.858651	10.1552	-3.52202	0.00136295	0.141438	-1.01155	EPM2AIP1
DNMT1	-1.01966	10.0673	-3.5007	0.00144297	0.141438	-1.05845	DNMT1
CDC7	-1.19225	8.43736	-3.481	0.00152092	0.141438	-1.1017	CDC7
SMARCA4	-0.953758	10.2278	-3.44899	0.00165633	0.141438	-1.17178	SMARCA4
FANCA	-1.33991	7.41132	-3.44059	0.00169377	0.141438	-1.19014	FANCA
HMGB1	-0.905788	8.76921	-3.39859	0.00189338	0.141438	-1.28165	HMGB1
WAS	0.858048	7.98625	3.37032	0.00204037	0.141438	-1.34304	WAS
KIF2C	-1.70189	7.48148	-3.35992	0.00210705	0.141438	-1.36878	KIF2C
SFXN1	-0.867853	10.9135	-3.3446	0.00218354	0.141438	-1.3987	SFXN1
FCGR1A	1.01244	9.22159	3.33161	0.00225945	0.141438	-1.42674	FCGR1A
TYROBP	0.975294	11.2551	3.32667	0.00228901	0.141438	-1.4374	TYROBP
DNMT3A	-0.851827	8.59831	-3.29816	0.00246683	0.141438	-1.49877	DNMT3A
PPP3R2	-0.770744	4.92922	-3.29352	0.00249702	0.141438	-1.50874	PPP3R2
CASP9	-0.744464	8.27512	-3.25695	0.00274756	0.141438	-1.58712	CASP9
LY96	1.25614	9.47077	3.2517	0.00278544	0.141438	-1.59834	LY96
FCGR3A	1.55233	10.2339	3.24918	0.00281577	0.141438	-1.60657	FCGR3A
CD45RO	1.03041	9.37369	3.22876	0.00295688	0.143025	-1.64727	PTPRC
C1QB	1.25495	11.5268	3.1731	0.00341596	0.143404	-1.76543	C1QB
ABCF1	-0.713927	9.54963	-3.16696	0.00347052	0.143404	-1.77839	ABCF1
C3	1.31276	12.3664	3.16481	0.00349024	0.143404	-1.78301	C3
SERPINA1	1.30173	9.08974	3.15521	0.00357743	0.143404	-1.80321	SERPINA1
TLR2	1.00213	9.48032	3.14126	0.00370836	0.143404	-1.83261	TLR2
NRDE2	-0.726003	8.74131	-3.14075	0.00371318	0.143404	-1.83367	NRDE2
NOD2	1.02824	6.51077	3.13865	0.00373334	0.143404	-1.83809	NOD2
TYMP	0.975671	9.43653	3.10936	0.00402509	0.147196	-1.8996	TYMP
CTSW	0.938519	5.74609	3.10624	0.00405747	0.147196	-1.90614	CTSW
DNA2	-1.12542	6.90028	-3.0892	0.00423849	0.149607	-1.9418	DNA2
LYN	1.06416	9.17799	3.0787	0.00435375	0.149631	-1.96371	LYN
CCNB1	-1.46696	9.49325	-2.96916	0.00576724	0.185561	-2.19233	CCNB1
FCER1G	1.1207	8.88906	2.95724	0.00592359	0.185561	-2.21473	FCER1G
CDC20	-1.00698	7.23368	-2.95237	0.00599658	0.185561	-2.22469	CDC20
BRIP1	-1.15502	7.70371	-2.95163	0.00600763	0.185561	-2.22619	BRIP1
SOCS3	1.40805	8.25454	2.94602	0.0061096	0.185561	-2.23935	SOCS3

## Sheet: SpatialTranscriptomics_TOP_DEP_
ID	logFC	AveExpr	t	P.Value	adj.P.Val	B
NDUFS1	1.16947	6.20748	5.90741	1.52096e-06	0.0135959	4.83841
APOC2	-2.16914	7.51393	-5.11145	1.50798e-05	0.0673993	2.88708
SMCHD1	0.921444	5.79643	4.85496	3.15792e-05	0.0821492	2.25341
DENND3	-0.890041	6.56874	-4.6938	5.01759e-05	0.0821492	1.85557
SOCS6	-1.13589	6.15027	-4.66262	5.48688e-05	0.0821492	1.77869
PADI2	-1.60221	6.5139	-4.63499	5.93904e-05	0.0821492	1.71058
ETS2	-0.892331	6.14385	-4.58411	6.87019e-05	0.0821492	1.58527
GPATCH11	0.905957	6.78099	4.56041	7.35198e-05	0.0821492	1.52694
RUSC2	0.800683	6.18527	4.41136	0.000112476	0.097212	1.16087
VKORC1	-0.92121	6.29107	-4.38922	0.000119789	0.097212	1.10661
OLR1	-1.50472	7.14325	-4.31912	0.000146174	0.097212	0.935117
C3orf14	0.748441	6.2756	4.29819	0.00015511	0.097212	0.883994
SHMT2	-0.848249	6.48613	-4.28767	0.0001598	0.097212	0.858324
KRT15	0.937248	6.26493	4.26155	0.000172063	0.097212	0.794618
ALKBH5	-0.945761	6.50237	-4.26007	0.000172787	0.097212	0.790999
CTNND1	-1.0568	6.592	-4.24158	0.00018206	0.097212	0.745955
NCF1	-1.30543	6.64361	-4.23615	0.000184876	0.097212	0.732728
MAPRE2	0.924893	6.14252	4.20873	0.000199762	0.0982995	0.665996
ALMS1	1.325	5.93398	4.19281	0.000208937	0.0982995	0.627296
CXCL2	1.12472	5.79671	4.13691	0.00024457	0.0991737	0.491601
NDUFAF2	0.750793	6.256	4.11803	0.000257899	0.0991737	0.445871
ERCC1	-0.730752	6.54559	-4.08687	0.000281485	0.0991737	0.370462
SPATA24	0.832175	6.16852	4.07326	0.000292431	0.0991737	0.33759
DDHD2	0.731525	6.67414	4.06378	0.000300311	0.0991737	0.314678
RNASE4	-1.06629	5.86937	-4.05465	0.000308092	0.0991737	0.292638
ATG16L2	-0.977496	5.74069	-4.04709	0.00031468	0.0991737	0.274408
MACROH2A1	-0.938622	7.00291	-4.02673	0.000333127	0.0991737	0.225324
RGCC	-1.32434	5.90073	-4.02489	0.000334845	0.0991737	0.220891
DYNC2LI1	0.847085	6.46299	3.99527	0.000363735	0.0991737	0.149591
CRTAM	1.02864	6.05124	3.98602	0.000373244	0.0991737	0.127359
KCNJ11	1.08393	6.04362	3.97374	0.000386247	0.0991737	0.0978586
CEBPG	-0.866884	6.39903	-3.96808	0.000392391	0.0991737	0.0842634
C1GALT1	0.793272	6.42191	3.94884	0.000413996	0.0991737	0.0380949
UBE2A	-0.836533	6.1701	-3.94655	0.000416643	0.0991737	0.0326058
TMUB1	-0.70453	6.12563	-3.94579	0.000417522	0.0991737	0.0307909
RABGAP1L	0.755204	5.94374	3.92399	0.000443622	0.0991737	-0.0214341
ABHD4	-0.989219	5.92754	-3.91113	0.000459758	0.0991737	-0.0522036
DEFB134	0.778674	6.3667	3.91045	0.000460631	0.0991737	-0.0538389
C1QTNF4	0.87137	5.78031	3.90773	0.000464129	0.0991737	-0.0603532
DCXR	-1.11971	6.23995	-3.90465	0.000468115	0.0991737	-0.0677179
SLC24A3	0.814471	6.05404	3.90405	0.000468894	0.0991737	-0.0691501
CEP83	0.980536	5.99829	3.90129	0.000472492	0.0991737	-0.0757325
GXYLT2	0.716561	6.04768	3.89782	0.000477063	0.0991737	-0.0840239

## Sheet: SpatialTranscriptomics_TOP_DEP1
ID	logFC	AveExpr	t	P.Value	adj.P.Val	B
IGSF8	1.39961	6.17058	6.00356	2.08097e-06	0.0186018	3.83419
APLP1	2.28254	7.1542	5.01107	2.94261e-05	0.0733364	1.87386
RMDN3	1.45178	6.64031	4.90749	3.88804e-05	0.0733364	1.66332
FABP3	1.50985	5.91608	4.89733	3.99576e-05	0.0733364	1.64263
IGHG4	-2.06087	6.25356	-4.87067	4.29288e-05	0.0733364	1.58829
STMN4	1.42596	6.28663	4.81981	4.92246e-05	0.0733364	1.48448
TPPP	1.60661	6.16081	4.73485	6.18643e-05	0.0790007	1.31073
IGKC	-2.13142	5.83946	-4.31316	0.000191814	0.214328	0.444214
CLEC3B	-1.54765	6.20943	-4.24825	0.000228135	0.226589	0.310603
HCN2	1.67589	6.02875	4.13343	0.000309803	0.255569	0.0743835
EPB41L1	1.09804	6.13565	4.12778	0.000314494	0.255569	0.0627681
DIRAS1	1.34662	6.39884	4.06141	0.000375132	0.261333	-0.0735975
TUBB4A	2.67307	6.33097	4.05649	0.000380056	0.261333	-0.083691
SLC24A2	1.58495	6.29204	3.99744	0.000444433	0.267602	-0.20486
MTURN	2.18682	6.92637	3.99354	0.000449046	0.267602	-0.212861
TRPC4AP	-1.08499	6.47399	-3.90156	0.000572521	0.294	-0.401208
NECAB1	1.41879	5.73489	3.89278	0.000585923	0.294	-0.419161
MDH1	1.3796	6.47658	3.88886	0.000592012	0.294	-0.427184
TSPAN11	-1.10084	6.24246	-3.7944	0.000758805	0.322378	-0.619914
ATP6V0A1	0.927721	6.68164	3.78954	0.000768543	0.322378	-0.629821

## Sheet: SpatialTranscriptomics_TOP_DEP2
ID	logFC	AveExpr	t	P.Value	adj.P.Val	B
SAA2	0.859661	6.8171	3.10488	0.00401328	0.999951	-3.89283
S1PR3	-0.616017	6.04277	-3.07189	0.00436877	0.999951	-3.9065
ANAPC5	0.495415	6.40502	3.03546	0.00479588	0.999951	-3.92157
CCT8	-0.628174	6.29518	-2.8458	0.00773605	0.999951	-3.99946
SERPINB1	0.593402	6.30551	2.82027	0.00824192	0.999951	-4.00985
ERG28	-0.44527	5.96764	-2.78153	0.00906922	0.999951	-4.02557
TPRKB	-0.495294	6.21152	-2.71932	0.0105621	0.999951	-4.0507
YTHDF3	-0.475416	6.15386	-2.61676	0.0135318	0.999951	-4.09173
CCAR2	0.420284	6.13569	2.61055	0.0137344	0.999951	-4.0942
LTF	1.38717	7.18417	2.60973	0.0137614	0.999951	-4.09452
CDKN2B	-0.558218	6.16855	-2.60625	0.0138764	0.999951	-4.0959
TNFRSF21	-0.590393	6.92342	-2.57263	0.0150336	0.999951	-4.10922
MAP6D1	0.536441	6.0913	2.57247	0.0150393	0.999951	-4.10928
RAB31	-0.788797	7.07131	-2.56474	0.0153179	0.999951	-4.11233
QDPR	0.653088	6.47621	2.55177	0.015796	0.999951	-4.11745
C2CD2	0.396594	5.83024	2.53559	0.0164114	0.999951	-4.12381
CAV2	-0.548626	5.97254	-2.50589	0.0175993	0.999951	-4.13546
IZUMO4	0.4839	5.80745	2.49011	0.0182619	0.999951	-4.14162
UBE2A	-0.448907	6.1701	-2.48338	0.0185516	0.999951	-4.14425
ENPP2	0.587469	6.30871	2.47624	0.0188631	0.999951	-4.14703
